# Supplementary material for: The relationship between blood lead levels and occupational exposure in a pregnant population
Source: BMC Public Health. 2016 Dec 7;16:1231. doi: 10.1186/s12889-016-3902-3 (PMC5142354; doi:10.1186/s12889-016-3902-3)
Supplement: Additional file 1: — Database: Blood lead levels in pregnant women from Durango, Mexico. (XLS 733 kb) [file 12889_2016_3902_MOESM1_ESM.xls]

## Sheet: DatabasePb
no	edad	ec	juri	zona	mpio	col	esc	sa	lab	ingpc	npv	eges	nhi	nem	nab	pres	pred	peso	estatura	imc	hb	pbsan	pb5	lnpb	trabaja	prof	Trab3	trabpb	TrabajaPb	Exparaocup	Expuesto	trabpb1	ant	doi	hdia	proi	mas	gtes	respt	alim	lm	baño	cropa	fumar	apb	separado	añovivie	tpohab	pared
48-A	17	3	1	1	1	C. MIG.DL.MAD	2	5	0	933.34	3	32	0	1	0	100	60	67	1.64	24.9	12.9	1.621	0	0.483043	0		0	0	0	0	0			#NULL!	#NULL!	#NULL!	#NULL!	#NULL!	#NULL!	#NULL!	#NULL!	#NULL!	#NULL!	#NULL!	2	2	1984	17	1
241	23	3	2	1	11	FRACC. MORELOS	2	6	0	1333.33	3	28	1	2	0	100	70	82.5	1.55	34.3392	11.8	1.9025	0	0.643169	0	AMA DE CASA	0	0	0	0	0			#NULL!	#NULL!	#NULL!	#NULL!	#NULL!	#NULL!	#NULL!	#NULL!	#NULL!	#NULL!	#NULL!	2	2	2005	3	1
154	20	1	1	2	2	C.OBREGON	2	5	0	1333.33	3	12	0	1	0	104	70	48	1.6	18.8	13.6	5.249	1	1.65804	0		0	0	0	0	0			#NULL!	#NULL!	#NULL!	#NULL!	#NULL!	#NULL!	#NULL!	#NULL!	#NULL!	#NULL!	#NULL!	2	2	1987	20	1
26	34	1	1	2	1	NAYAR	1	2	0	1000	4	12	2	3	0	125	70	70	1.6	27.3	12.5	1.695	0	0.527683	0		0	0	0	0	0			#NULL!	#NULL!	#NULL!	#NULL!	#NULL!	#NULL!	#NULL!	#NULL!	#NULL!	#NULL!	#NULL!	2	2	1990	16	6
282	17	2	2	2	9	CUAHUTEMOC	3	6	0	1200	2	8	0	2	1	90	50	80	1.6	31.25	12.9	3.304	0	1.19513	0	AMA DE CASA	0	0	0	0	0			#NULL!	#NULL!	#NULL!	#NULL!	#NULL!	#NULL!	#NULL!	#NULL!	#NULL!	#NULL!	#NULL!	2	2	?	0	1
163	19	2	1		5	LA PEÑA	3	4	0	1000	9	20	1	2	0	98	66	61.5	1.67	22.1	13.8	2.458	0	0.899348	0		0	0	0	0	0			#NULL!	#NULL!	#NULL!	#NULL!	#NULL!	#NULL!	#NULL!	#NULL!	#NULL!	#NULL!	#NULL!	2	2	1987	2	6
159	35	2	1	2	4	EL MEZQUITAL	0	4	1	400	5	20	5	6	0	86	60	61.3	1.53	26.2	13.1	2.761	0	1.01559	1	INTENDENCIA	1	0	0	0	0		2	#NULL!	8	#NULL!	#NULL!	#NULL!	#NULL!	#NULL!	#NULL!	#NULL!	#NULL!	#NULL!	2	2	?	0.42	2
280	19	2	2	1	11	COL. VILLA NAPOLES	2	6	0	3000	2	16	0	1	0	100	60	72	1.62	27.4348	12.1	2.649	0	0.974182	0	AMA DE CASA	0	0	0	0	0			#NULL!	#NULL!	#NULL!	#NULL!	#NULL!	#NULL!	#NULL!	#NULL!	#NULL!	#NULL!	#NULL!	2	2	2006	0.16	2
248	16	1	2	2	8	LEON GUZMAN	1	6	0	3700	5	20	0	1	0	110	60	54	1.54	22.7694	12.2	1.7985	0	0.586953	0	AMA DE CASA	0	0	0	0	0			#NULL!	#NULL!	#NULL!	#NULL!	#NULL!	#NULL!	#NULL!	#NULL!	#NULL!	#NULL!	#NULL!	2	2	2006	1	2
99	29	1	1	1	3	J. GPE RDZ	1	4	0	640	5	16	3	4	0	95	65	78.5	1.54	33.1	12.8	1.926	0	0.655445	0		0	0	0	0	0			#NULL!	#NULL!	#NULL!	#NULL!	#NULL!	#NULL!	#NULL!	#NULL!	#NULL!	#NULL!	#NULL!	2	2	1997	8	1
256	36	1	2	1	11	COL. RICARDO FLORES MAGON	2	4	0	800	5	32	4	5	0	100	60	71	1.51	31.139	11.7	2.581	0	0.948177	0	AMA DE CASA	0	0	0	0	0			#NULL!	#NULL!	#NULL!	#NULL!	#NULL!	#NULL!	#NULL!	#NULL!	#NULL!	#NULL!	#NULL!	2	2	1993	15	2
112	21	1	1	2	2	CORRALITOS	1	4	0	500	2	24	0	1	0	90	64	60	1.68	21.3	11.4	2.165	0	0.77242	0		0	0	0	0	0			#NULL!	#NULL!	#NULL!	#NULL!	#NULL!	#NULL!	#NULL!	#NULL!	#NULL!	#NULL!	#NULL!	2	2	1977	0.5	5
162	43	1	1		5	LA LAGUNA	0	1	0	342.85	7	20	6	7	0	136	73	105.5	1.66	38.3	11	1.717	0	0.540579	0		0	0	0	0	0			#NULL!	#NULL!	#NULL!	#NULL!	#NULL!	#NULL!	#NULL!	#NULL!	#NULL!	#NULL!	#NULL!	2	2	1967	23	6
211	19	3	2	2	8	EL SALITRAL	0	1	0	800	4	24	1	2	0	100	58	72	1.56	29.5858	12.2	1.51	0	0.41211	0	AMA DE CASA	0	0	0	0	0			#NULL!	#NULL!	#NULL!	#NULL!	#NULL!	#NULL!	#NULL!	#NULL!	#NULL!	#NULL!	#NULL!	2	2	1980	27	2
225	34	1	2	2	8	VILLA NAZARENO	1	1	0	666.66	3	36	1	2	0	#NULL!	#NULL!	82.5	1.55	34.3392	13.2	2.516	0	0.92267	0	AMA DE CASA	0	0	0	0	0			#NULL!	#NULL!	#NULL!	#NULL!	#NULL!	#NULL!	#NULL!	#NULL!	#NULL!	#NULL!	#NULL!	2	2	?	2	6
79	30	1	1	1	1	C.E. ZAPATA	4	6	0	3250	2	16	2	4	1	88	44	68.1	1.61	26.3	12.9	1.837	0	0.608134	0		0	0	0	0	0			#NULL!	#NULL!	#NULL!	#NULL!	#NULL!	#NULL!	#NULL!	#NULL!	#NULL!	#NULL!	#NULL!	2	2	1984	21	1
279	17	3	2	1	11	FRACC. SN ANTONIO	2	6	0	533.33	6	29	0	1	0	100	61	84	1.63	31.6158	11.2	3.619	0	1.2862	0	AMA DE CASA	0	0	0	0	0			#NULL!	#NULL!	#NULL!	#NULL!	#NULL!	#NULL!	#NULL!	#NULL!	#NULL!	#NULL!	#NULL!	2	2	1988	3	2
293	30	1	2	2	10	COL. LOPEZ FOUDUA	0	1	0	400	6	39	4	5	0	100	70	62.5	1.73	20.8828	8.9	5.425	1	1.69102	0	AMA DE CASA	0	0	0	0	0			#NULL!	#NULL!	#NULL!	#NULL!	#NULL!	#NULL!	#NULL!	#NULL!	#NULL!	#NULL!	#NULL!	2	2	2005	3	6
116	30	1	1	2	2	C. MORELOS	2	5	1	1000	3	24	1	2	0	108	62	46.5	1.54	19.6	11.6	1.056	0	0.0544882	1	EMPLEADA	1	0	0	0	0		3	#NULL!	12	#NULL!	#NULL!	#NULL!	#NULL!	#NULL!	#NULL!	#NULL!	#NULL!	#NULL!	2	2	2007	0.58	1
101	32	1	1	1	3	CARRILLO PTO	1	4	0	125	4	39	2	3	0	110	80	82.5	1.56	33.9	13.3	2.596	0	0.953972	0		0	0	0	0	0			#NULL!	#NULL!	#NULL!	#NULL!	#NULL!	#NULL!	#NULL!	#NULL!	#NULL!	#NULL!	#NULL!	2	2	1993	14	6
166	17	3	1		5	C. EJIDAL	2	1	0	#NULL!	4	16	0	1	0	108	68	47.1	1.51	20.7	14.4	4.642	0	1.53515	0		0	0	0	0	0			#NULL!	#NULL!	#NULL!	#NULL!	#NULL!	#NULL!	#NULL!	#NULL!	#NULL!	#NULL!	#NULL!	2	2	1980	17	6
276	29	1	2	2	10	GRANJA MORELOS	1	3	0	600	6	40	4	5	0	100	70	66.5	1.5	29.5556	8.9	3.632	0	1.28978	0	AMA DE CASA	0	0	0	0	0			#NULL!	#NULL!	#NULL!	#NULL!	#NULL!	#NULL!	#NULL!	#NULL!	#NULL!	#NULL!	#NULL!	2	2	1998	6	6
296	31	1	2	2	12	COL. CERRO DE LA CRUZ	2	3	0	300	10	39	2	3	0	110	80	81	1.62	30.8642	11.9	1.7335	0	0.550142	0	AMA DE CASA	0	0	0	0	0			#NULL!	#NULL!	#NULL!	#NULL!	#NULL!	#NULL!	#NULL!	#NULL!	#NULL!	#NULL!	#NULL!	2	2	1968	31	6
172	16	3	1		5	FCO I MADERO	2	2	0	4000	3	7	1	2	0	78	62	49	1.51	21.5	15	2.311	0	0.83768	0		0	0	0	0	0			#NULL!	#NULL!	#NULL!	#NULL!	#NULL!	#NULL!	#NULL!	#NULL!	#NULL!	#NULL!	#NULL!	2	2	?	2	6
177	33	3	1		5	C. AZTECA	1	1	0	400	15	18	1	2	0	122	81	80.5	1.61	31.1	13.4	1.47	0	0.385262	0		0	0	0	0	0			#NULL!	#NULL!	#NULL!	#NULL!	#NULL!	#NULL!	#NULL!	#NULL!	1	#NULL!	#NULL!	2	2	1977	33	1
244	29	3	2	1	11	COL. STA ROSA	0	1	0	225	6	38	3	4	0	130	80	111	1.62	42.2954	12.2	3.185	0	1.15845	0	AMA DE CASA	0	0	0	0	0			#NULL!	#NULL!	#NULL!	#NULL!	#NULL!	#NULL!	#NULL!	#NULL!	#NULL!	#NULL!	#NULL!	2	2	1998	10	1
94	20	2	1	2	2	C. VICENTE GRO	2	1	0	500	2	38	1	2	0	100	60	67.1	1.52	29	11	5.034	1	1.61621	1	EMPLEADA	2	1	1	0	1	FERRET	3	1	#NULL!	2	1	1	1	4	5	1	1	1	2	2	?	6	5
171	18	3	1		5	C. BENITO JUAREZ	3	1	0	1200	4	16	0	1	0	114	68	55.1	1.64	20.5	13	2.08	0	0.732368	0		0	0	0	0	0			#NULL!	#NULL!	#NULL!	#NULL!	#NULL!	#NULL!	#NULL!	#NULL!	#NULL!	#NULL!	#NULL!	2	2	2002	0	1
266	19	2	2	1	11	COL. JOSE REVUELTAS	2	6	0	#NULL!	2	24	1	2	0	110	60	67	1.63	25.2174	11.2	1.528	0	0.42396	0	AMA DE CASA	0	0	0	0	0			#NULL!	#NULL!	#NULL!	#NULL!	#NULL!	#NULL!	#NULL!	#NULL!	#NULL!	#NULL!	#NULL!	2	2	1988	20	1
118	34	1	1	2	2	C. VICENTE GRO	1	1	0	200	5	12	3	6	1	120	56	77.5	1.62	29.5	13.8	2.272	0	0.820661	0		0	0	0	0	0			#NULL!	#NULL!	#NULL!	#NULL!	#NULL!	#NULL!	#NULL!	#NULL!	#NULL!	#NULL!	#NULL!	2	2	?	0.5	1
178	20	1	1		5	LA LAGUNA	3	4	0	2800	2	#NULL!	0	1	0	90	56	55.2	1.69	19.3	12.4	2.463	0	0.90138	0		0	0	0	0	0			#NULL!	#NULL!	#NULL!	#NULL!	#NULL!	#NULL!	#NULL!	#NULL!	#NULL!	#NULL!	#NULL!	2	2	2006	0.25	1
236	18	1	2	1	8	MATAMOROS	3	1	0	1800	2	36	0	1	0	110	60	86	1.57	34.8899	11.8	1.561	0	0.445327	0	AMA DE CASA	0	0	0	0	0			#NULL!	#NULL!	#NULL!	#NULL!	#NULL!	#NULL!	#NULL!	#NULL!	#NULL!	#NULL!	#NULL!	2	2	1982	18	1
240	17	1	2	1	8	MARGARITO MACHADO	2	1	0	500	4	40	0	1	0	110	60	58	1.47	26.8407	12.3	1.178	0	0.163818	0	AMA DE CASA	0	0	0	0	0			#NULL!	#NULL!	#NULL!	#NULL!	#NULL!	#NULL!	#NULL!	#NULL!	#NULL!	#NULL!	#NULL!	2	2	2001	1	6
275	17	1	2	2	11	EJ. EL VERGELITO	2	6	0	#NULL!	5	25	0	1	0	120	70	58	1.65	21.3039	11.9	4.393	0	1.48001	0	AMA DE CASA	0	0	0	0	0			#NULL!	#NULL!	#NULL!	#NULL!	#NULL!	#NULL!	#NULL!	#NULL!	#NULL!	#NULL!	#NULL!	2	2	1983	0	1
278	32	1	2	1	11	COL. STA ROSA	2	3	0	1600	2	33	0	1	0	110	70	69	1.59	27.2932	13.3	2.752	0	1.01233	0	AMA DE CASA	0	0	0	0	0			#NULL!	#NULL!	#NULL!	#NULL!	#NULL!	#NULL!	#NULL!	#NULL!	#NULL!	#NULL!	#NULL!	2	2	1972	10	1
69	27	3	1	1	1	F. ACER	2	4	0	625	4	20	2	3	0	102	68	74.9	1.52	32.4	12	1.224	0	0.202124	0		0	0	0	0	0			#NULL!	#NULL!	#NULL!	#NULL!	#NULL!	#NULL!	#NULL!	#NULL!	#NULL!	#NULL!	#NULL!	2	2	1996	10	1
137	20	3	1	2	4	EL MEZQUITAL	3	1	0	1000	5	12	0	1	0	96	64	52.3	1.52	22.6	13.1	1.684	0	0.521172	0		0	0	0	0	0			#NULL!	#NULL!	#NULL!	#NULL!	#NULL!	#NULL!	#NULL!	#NULL!	#NULL!	#NULL!	#NULL!	2	2	1977	0.5	1
107	30	3	1	1	1	AMPL EJID	2	1	0	625	3	24	2	4	1	104	60	80.8	1.53	34.5	12.5	2.321	0	0.841998	1	MAQUILA	2	1	1	0	1	ARNES	7	2	#NULL!	1	1	5	5	1	5	1	5	1	2	2	1994	13	1
139	33	1	1	2	2	EST. COYOTES	2	1	0	480	4	16	3	4	0	100	82	66.4	1.53	28.4	15.3	3.275	0	1.18632	1	EMPLEADA	2	1	1	0	1	MUEBLES		#NULL!	10	#NULL!	1	3	1	3	5	1	1	1	2	2	1998	11	6
186	16	4	1	2	6	TAYOLTITA	1	4	0	4000	4	24	0	1	0	122	77	73	1.6	28.5156	12	3.079	0	1.1246	0		0	0	0	0	0			#NULL!	#NULL!	#NULL!	#NULL!	#NULL!	#NULL!	#NULL!	#NULL!	#NULL!	#NULL!	#NULL!	2	2	2004	3	4
33	24	3	1	1	1	C.LA VIR	1	4	0	666.67	3	22	2	3	0	100	55	57	1.54	24	13.1	1.381	0	0.322808	0		0	0	0	0	0			#NULL!	#NULL!	#NULL!	#NULL!	#NULL!	#NULL!	#NULL!	#NULL!	#NULL!	#NULL!	#NULL!	2	2	?	1.5	1
77	31	1	1	1	1	C.E. ZAPATA	2	1	0	1250	8	13	3	4	0	82	60	70.7	1.66	25.7	12.5	0.999	0	-0.0010005	0		0	0	0	0	0			#NULL!	#NULL!	#NULL!	#NULL!	#NULL!	#NULL!	#NULL!	#NULL!	#NULL!	#NULL!	#NULL!	2	2	1977	6	1
273	15	2	2	1	11	COL. MEZQUITAL	2	3	0	1600	2	40	0	1	0	100	70	73	1.63	27.4756	12.1	2.357	0	0.85739	0	AMA DE CASA	0	0	0	0	0			#NULL!	#NULL!	#NULL!	#NULL!	#NULL!	#NULL!	#NULL!	#NULL!	#NULL!	#NULL!	#NULL!	2	2	2004	4	2
104	25	3	1	2	1	C. EJIDAL	2	1	0	625	4	20	2	3	0	120	70	79.5	1.57	32.3	12.9	1.966	0	0.676001	0		0	0	0	0	0			#NULL!	#NULL!	#NULL!	#NULL!	#NULL!	#NULL!	#NULL!	#NULL!	#NULL!	#NULL!	#NULL!	2	2	2001	8	1
234	31	4	2	1	8	LAS BRISAS	5	4	0	4200	2	27	1	3	1	110	60	79	1.66	28.6689	12.9	1.462	0	0.379805	0	AMA DE CASA	0	0	0	0	0			#NULL!	#NULL!	#NULL!	#NULL!	#NULL!	#NULL!	#NULL!	#NULL!	#NULL!	#NULL!	#NULL!	2	2	1983	2	1
243	24	1	2	1	11	COL LOPEZ PORTILLO	2	6	0	#NULL!	6	14	2	3	0	100	60	69	1.6	26.9531	11.9	2.957	0	1.08418	0	AMA DE CASA	0	0	0	0	0			#NULL!	#NULL!	#NULL!	#NULL!	#NULL!	#NULL!	#NULL!	#NULL!	#NULL!	#NULL!	#NULL!	2	2	?	10	2
295	32	2	2	2	10	ZONA CENTRO	3	4	0	375	4	20	1	2	0	90	60	74.5	1.56	30.6131	12.3	2.0155	0	0.700867	0	AMA DE CASA	0	0	0	0	0			#NULL!	#NULL!	#NULL!	#NULL!	#NULL!	#NULL!	#NULL!	#NULL!	#NULL!	#NULL!	#NULL!	2	2	1968	30	1
36	32	1	1	1	1	MADERERA	2	3	0	1500	2	37	0	2	1	90	50	81	1.58	32.4	10.2	2.131	0	0.756591	0		0	0	0	0	0			#NULL!	#NULL!	#NULL!	#NULL!	#NULL!	#NULL!	#NULL!	#NULL!	#NULL!	#NULL!	#NULL!	2	2	1982	6	1
57	27	1	1	1	1	ZONA CEN	6	3	1	11100	2	36	0	1	0	110	55	72.5	1.64	27	14.3	1.498	0	0.404131	1	ACAD-UJED	1	0	0	0	0		4	#NULL!	3	#NULL!	#NULL!	#NULL!	#NULL!	#NULL!	#NULL!	#NULL!	#NULL!	#NULL!	2	2	1975	0.42	1
127	18	1	1	2	4	STA GERTRUDIS	1	4	0	600	2	28	0	1	0	86	50	63.5	1.54	26.8	11.7	1.243	0	0.217528	0		0	0	0	0	0			#NULL!	#NULL!	#NULL!	#NULL!	#NULL!	#NULL!	#NULL!	#NULL!	#NULL!	#NULL!	#NULL!	2	2	?	0.25	1
233	21	3	2	2	10	ESTACION	2	1	0	600	5	24	1	2	0	110	50	59	1.57	23.9361	11.8	2.202	0	0.789366	0	AMA DE CASA	0	0	0	0	0			#NULL!	#NULL!	#NULL!	#NULL!	#NULL!	#NULL!	#NULL!	#NULL!	#NULL!	#NULL!	#NULL!	2	2	1986	21	2
235	21	1	2	1	8	ANTROS	2	1	0	1400	4	30	1	2	0	120	81	68	1.58	27.2392	13	1.382	0	0.323532	0	AMA DE CASA	0	0	0	0	0			#NULL!	#NULL!	#NULL!	#NULL!	#NULL!	#NULL!	#NULL!	#NULL!	#NULL!	#NULL!	#NULL!	2	2	2006	1	2
261	22	1	2	1	11	COL PARQUE HUNDIDO	2	3	0	#NULL!	3	41	0	2	1	120	70	73	1.6	28.5156	8.4	3.3755	0	1.21654	0	AMA DE CASA	0	0	0	0	0			#NULL!	#NULL!	#NULL!	#NULL!	#NULL!	#NULL!	#NULL!	#NULL!	#NULL!	#NULL!	#NULL!	2	2	2000	8	1
269	19	2	2	1	11	COL. FIDEL VELAZQUEZ	3	6	0	600	5	40	1	2	0	110	60	54	1.61	20.8325	12.9	1.7655	0	0.568434	0	AMA DE CASA	0	0	0	0	0			#NULL!	#NULL!	#NULL!	#NULL!	#NULL!	#NULL!	#NULL!	#NULL!	#NULL!	#NULL!	#NULL!	2	2	1992	13	2
271	16	3	2	1	11	HACIENDA EL REFUGIO	1	3	0	1200	3	24	1	3	1	110	60	56	1.65	20.5693	12	1.85	0	0.615186	0	AMA DE CASA	0	0	0	0	0			#NULL!	#NULL!	#NULL!	#NULL!	#NULL!	#NULL!	#NULL!	#NULL!	#NULL!	#NULL!	#NULL!	2	2	2007	0.5	1
136	17	1	1	2	4	EL MEZQUITAL	2	4	0	500	4	10	0	1	0	90	58	83	1.55	34.5	13.4	2.342	0	0.851005	0		0	0	0	0	0			#NULL!	#NULL!	#NULL!	#NULL!	#NULL!	#NULL!	#NULL!	#NULL!	#NULL!	#NULL!	#NULL!	2	2	?	0.33	6
174	17	3	1		5	C. AZTECA	2	1	1	500	5	28	0	1	0	110	62	64.8	1.49	29.2	12.6	2.3	0	0.832909	0		0	0	0	0	0			#NULL!	#NULL!	#NULL!	#NULL!	#NULL!	#NULL!	#NULL!	#NULL!	#NULL!	#NULL!	#NULL!	2	2	?	2	1
51	35	2	1	1	1	F. VILL ALEG	3	6	1	6000	2	16	0	1	0	110	76	67.5	1.55	28.1	13.7	2.207	0	0.791634	1	EMPLEADA	1	0	0	0	0		15	#NULL!	10	#NULL!	#NULL!	#NULL!	#NULL!	#NULL!	#NULL!	#NULL!	#NULL!	#NULL!	2	2	1980	10	1
54	33	3	1	1	1	HUIZACHE	2	4	0	400	5	24	3	6	2	90	60	68.8	1.56	28.3	13.8	1.152	0	0.1415	0		0	0	0	0	0			#NULL!	#NULL!	#NULL!	#NULL!	#NULL!	#NULL!	#NULL!	#NULL!	#NULL!	#NULL!	#NULL!	2	2	1987	8	1
97	15	3	1	1	3		1	1	0	400	5	16	0	1	0	110	70	63.4	1.68	22.5	11.9	2.672	0	0.982827	0		0	0	0	0	0			#NULL!	#NULL!	#NULL!	#NULL!	#NULL!	#NULL!	#NULL!	#NULL!	#NULL!	#NULL!	#NULL!	2	2	2005	0.33	1
65	31	2	1	1	1	C.ROS DEL TEP	5	3	1	5000	1	33	0	1	0	102	62	69.2	1.55	28.8	14	2.449	0	0.89568	1	ADMON-UJED	1	0	0	0	0		11	#NULL!	8	#NULL!	#NULL!	#NULL!	#NULL!	#NULL!	#NULL!	#NULL!	#NULL!	#NULL!	2	2	1977	30	1
267	22	1	2	1	11	COL. STA ROSA	2	6	0	10000	2	12	0	1	0	80	60	43.5	1.54	18.342	13.1	3.881	0	1.35609	0	AMA DE CASA	0	0	0	0	0			#NULL!	#NULL!	#NULL!	#NULL!	#NULL!	#NULL!	#NULL!	#NULL!	#NULL!	#NULL!	#NULL!	2	2	?	0.25	1
237	24	2	2	2	8	EJ. 21 DE MARZO	1	1	0	1333	3	38	0	1	0	130	80	106	1.63	39.8961	11.1	0.385	0	-0.954512	0	AMA DE CASA	0	0	0	0	0			#NULL!	#NULL!	#NULL!	#NULL!	#NULL!	#NULL!	#NULL!	#NULL!	#NULL!	#NULL!	#NULL!	2	2	1987	20	6
151	34	1	1	2	2	C. VICENTE GRO	2	4	0	400	6	20	4	5	0	106	64	62.3	1.63	23.4	13.2	1.854	0	0.617345	0		0	0	0	0	0			#NULL!	#NULL!	#NULL!	#NULL!	#NULL!	#NULL!	#NULL!	#NULL!	#NULL!	#NULL!	#NULL!	2	2	1992	15	5
270	18	3	2	1	11	RINCONADA VILLA NAPOLES	3	6	0	1500	3	16	0	1	0	90	50	59.5	1.53	25.4176	9.1	2.0555	0	0.720519	0	AMA DE CASA	0	0	0	0	0			#NULL!	#NULL!	#NULL!	#NULL!	#NULL!	#NULL!	#NULL!	#NULL!	#NULL!	#NULL!	#NULL!	2	2	2004	1	2
195	38	1	1	2	6	TAYOLTITA	1	6	0	2960	4	29	4	6	1	114	73	82	1.5	36.4444	13.4	2.594	0	0.953201	0		0	0	0	0	0			#NULL!	#NULL!	#NULL!	#NULL!	#NULL!	#NULL!	#NULL!	#NULL!	#NULL!	#NULL!	#NULL!	2	2	?	18	1
140	17	1	1	2	2	C. EL BRILLANTE	2	4	0	1200	#NULL!	20	0	1	0	106	68	72.4	1.52	31.3	14.1	7.392	1	2.0004	0		0	0	0	0	0			#NULL!	#NULL!	#NULL!	#NULL!	#NULL!	#NULL!	#NULL!	#NULL!	#NULL!	#NULL!	#NULL!	2	2	?	0.42	5
182	31	1	1	2	6	C. OBRERA	2	5	0	666.67	5	37	3	4	0	98	68	101.5	1.68	35.9623	10.8	4.256	0	1.44833	0		0	0	0	0	0			#NULL!	#NULL!	#NULL!	#NULL!	#NULL!	#NULL!	#NULL!	#NULL!	#NULL!	#NULL!	#NULL!	2	2	1982	12	1
284	20	2	2	2	9	MIGUEL HIDALGO	1	6	0	1000	3	29	0	1	0	90	70	93	1.56	38.215	12.3	5.338	1	1.67485	0	AMA DE CASA	0	0	0	0	0			#NULL!	#NULL!	#NULL!	#NULL!	#NULL!	#NULL!	#NULL!	#NULL!	#NULL!	#NULL!	#NULL!	2	2	2005	3	1
254	26	2	2	1	11	COL VILLA DEL MAR	2	2	0	2250	4	21	2	3	0	100	60	77	1.6	30.0781	13	3.157	0	1.14962	0	AMA DE CASA	0	0	0	0	0			#NULL!	#NULL!	#NULL!	#NULL!	#NULL!	#NULL!	#NULL!	#NULL!	#NULL!	#NULL!	#NULL!	2	2	1998	1	5
179	32	3	1	2	6	EL AUDITORIO	5	3	0	1533.33	3	29	1	2	0	111	72	69.7	1.55	29.0114	11.8	3.602	0	1.28149	1	SECRET	1	0	0	0	0		9	#NULL!	#NULL!	2	#NULL!	#NULL!	#NULL!	#NULL!	#NULL!	#NULL!	#NULL!	#NULL!	2	2	1998	9	1
147	24	3	1	2	2	C.BNA VISTA	1	1	0	600	4	28	3	5	1	118	84	105.1	1.57	42.6	15.5	8.093	1	2.091	1	EMPLEADA	2	1	1	0	1	JUGUETES	3	1	10	2	1	1	1	1	5	1	1	1	2	2	2001	6	5
208	32	2	2	1	8	LAS FLORES	1	1	1	933.33	8	36	2	4	1	91	58	75.1	1.6	29.3359	12.8	6.2605	1	1.83426	1	EMPLEADA	2	1	1	0	1	TINTCAB	17	1	2	1	1	5	1	1	1	1	1	1	2	2	1967	32	1
59	24	1	1	1	1	F. CHAPUL	3	6	0	5750	4	16	0	1	0	110	70	92.5	1.59	36.6	12.3	2.64	0	0.970779	1		2	1	1	0	1	GASOLIN	1.5	2	5	2	1	1	1	5	1	1	1	1	2	2	1960	24	1
98	24	1	1	1	3	IGNACIO RMZ	4	4	0	3000	6	30.5	1	2	0	100	60	#NULL!	#NULL!	#NULL!	13.2	3.007	0	1.10094	0		0	0	0	0	0			#NULL!	#NULL!	#NULL!	#NULL!	#NULL!	#NULL!	#NULL!	#NULL!	#NULL!	#NULL!	#NULL!	2	2	1982	24	1
205	24	1	2	2	7	PEÑON BLANCO	2	4	0	500	4	12	2	4	1	98	63	89.5	1.55	37.2529	13.6	3.0015	0	1.09911	0	AMA DE CASA	0	0	0	0	0			#NULL!	#NULL!	#NULL!	#NULL!	#NULL!	#NULL!	#NULL!	#NULL!	#NULL!	#NULL!	#NULL!	2	2	?	2	6
181	33	1	1	2	6	EL REVENTON	3	5	1	2950	3	34	0	1	0	112	56	96.5	172	0.0032619	12.6	2.793	0	1.02712	1	OFICINA	1	0	0	0	0		10	#NULL!	#NULL!	#NULL!	#NULL!	#NULL!	#NULL!	#NULL!	#NULL!	#NULL!	#NULL!	#NULL!	2	2	?	33	1
291	22	2	2	2	10	ZONA CENTRO	2	6	0	1125	4	22	0	1	0	80	50	73.5	1.41	36.97	12.3	3.058	0	1.11776	1	EMPLEADA	2	1	1	0	1	AUTOPART	8	1	8	1	1	1	5	5	5	5	5	1	2	2	?	8	6
88	21	3	1	2	2	C.SN FCO	2	4	0	685.71	7	19	0	1	0	90	48	47.5	1.51	20.8	12.4	1.125	0	0.117783	0		0	0	0	0	0			#NULL!	#NULL!	#NULL!	#NULL!	#NULL!	#NULL!	#NULL!	#NULL!	#NULL!	#NULL!	#NULL!	2	2	?	0.67	5
49	31	1	1	2	1	RANCHO	1	1	0	560	5	24	3	4	0	100	55	68.6	1.53	29.3	12.4	1.353	0	0.302324	0		0	0	0	0	0			#NULL!	#NULL!	#NULL!	#NULL!	#NULL!	#NULL!	#NULL!	#NULL!	#NULL!	#NULL!	#NULL!	2	2	?	2	1
173	16	3	1		5	C. AZTECA	2	4	0	250	14	15	0	1	0	112	58	57.6	1.58	23.1	13.7	2.52	0	0.924259	0		0	0	0	0	0			#NULL!	#NULL!	#NULL!	#NULL!	#NULL!	#NULL!	#NULL!	#NULL!	#NULL!	#NULL!	#NULL!	2	2	?	1	1
72	35	1	1	1	1	F. JAR D REAL	2	3	0	1666.67	3	3	2	3	0	108	68	74	1.56	30.4	12.6	2.362	0	0.859509	0		0	0	0	0	0			#NULL!	#NULL!	#NULL!	#NULL!	#NULL!	#NULL!	#NULL!	#NULL!	#NULL!	#NULL!	#NULL!	2	2	2000	0.04	1
125	26	3	1	2	4	EL MEZQUITAL	1	1	1	750	4	16	2	3	0	116	80	83.5	1.48	38.1	14.4	1.454	0	0.374318	1	NEG PROPIO	1	0	0	0	0		5	#NULL!	12	#NULL!	#NULL!	#NULL!	#NULL!	#NULL!	#NULL!	#NULL!	#NULL!	#NULL!	2	2	2004	3	1
8	39	1	1	1	1	BENIG MONT	2	2	0	480	5	32	3	4	0	115	75	70	1.58	28	13.4	2.786	0	1.02461	0		0	0	0	0	0			#NULL!	#NULL!	#NULL!	#NULL!	#NULL!	#NULL!	#NULL!	#NULL!	#NULL!	#NULL!	#NULL!	2	2	1993	15	1
289	18	3	2	2	10	LAS MARGARITAS	2	4	0	2500	4	12	0	1	0	90	60	42.2	1.54	17.7939	13.3	3.7975	0	1.33434	0	AMA DE CASA	0	0	0	0	0			#NULL!	#NULL!	#NULL!	#NULL!	#NULL!	#NULL!	#NULL!	#NULL!	#NULL!	#NULL!	#NULL!	2	2	?	3	6
121	20	3	1	2	2	C.SN FCO	3	6	0	1666.67	6	24	0	1	0	90	58	63.1	1.64	23.5	12.6	1.251	0	0.223943	0		0	0	0	0	0			#NULL!	#NULL!	#NULL!	#NULL!	#NULL!	#NULL!	#NULL!	#NULL!	#NULL!	#NULL!	#NULL!	2	2	1977	0.58	1
214	25	2	2	2	10	CARTAGENA	2	2	1	1250	8	32	2	3	0	100	50	60	1.6	23.4375	13	0.2615	0	-1.34132	1	EMPLEADA	1	0	0	0	0		10 MESES	#NULL!	8	#NULL!	#NULL!	#NULL!	#NULL!	#NULL!	#NULL!	#NULL!	#NULL!	#NULL!	2	2	1995	3	6
287	36	1	2	2	10	SERDAN	1	1	0	333.33	6	12	4	6	1	110	70	72	1.54	30.3593	11.7	2.2955	0	0.830951	0	AMA DE CASA	0	0	0	0	0			#NULL!	#NULL!	#NULL!	#NULL!	#NULL!	#NULL!	#NULL!	#NULL!	#NULL!	#NULL!	#NULL!	2	2	1990	13	2
29	18	2	1	1	1	FRAC.SN IGN	3	3	0	4200	5	32	0	1	0	110	80	66.1	1.7	22.9	12.6	1.298	0	0.260825	0		0	0	0	0	0			#NULL!	#NULL!	#NULL!	#NULL!	#NULL!	#NULL!	#NULL!	#NULL!	#NULL!	#NULL!	#NULL!	2	2	1987	11	1
301	21	1	2	2	12	COL. CRUCES	2	4	0	800	2	20	0	1	0	115	70	55	1.52	23.8054	12.6	1.376	0	0.319181	0	AMA DE CASA	0	0	0	0	0			#NULL!	#NULL!	#NULL!	#NULL!	#NULL!	#NULL!	#NULL!	#NULL!	#NULL!	#NULL!	#NULL!	2	2	2006	2	2
73	16	2	1	1	1	F. VERSALL	1	3	0	375	4	20	0	1	0	90	46	49	1.47	22.7	11.3	2.607	0	0.9582	0		0	0	0	0	0			#NULL!	#NULL!	#NULL!	#NULL!	#NULL!	#NULL!	#NULL!	#NULL!	#NULL!	#NULL!	#NULL!	2	2	?	0.04	1
149	28	1	1	2	2	C.SN FCO	1	4	0	857.14	7	16	3	4	0	106	44	72.4	1.49	32.6	14.1	5.198	1	1.64827	0		0	0	0	0	0			#NULL!	#NULL!	#NULL!	#NULL!	#NULL!	#NULL!	#NULL!	#NULL!	#NULL!	#NULL!	#NULL!	2	2	?	3	5
95	21	3	1	1	3	C. ESTACION	2	4	0	500	4	24	2	3	0	105	60	56	1.54	23.6	11.8	1.963	0	0.674474	0		0	0	0	0	0			#NULL!	#NULL!	#NULL!	#NULL!	#NULL!	#NULL!	#NULL!	#NULL!	#NULL!	#NULL!	#NULL!	2	2	?	8	6
108	30	3	1	1	1	C. VILLA ANT	2	2	0	333.33	10	16	4	5	0	98	62	44.5	1.54	18.8	12.7	1.841	0	0.610309	0		0	0	0	0	0			#NULL!	#NULL!	#NULL!	#NULL!	#NULL!	#NULL!	#NULL!	#NULL!	#NULL!	#NULL!	#NULL!	2	2	2001	7	1
71	37	1	1	1	1	F. ROMA	1	5	0	1250	4	5	2	4	1	98	74	72.2	1.51	31.7	15.2	1.682	0	0.519984	0		0	0	0	0	0			#NULL!	#NULL!	#NULL!	#NULL!	#NULL!	#NULL!	#NULL!	#NULL!	#NULL!	#NULL!	#NULL!	2	2	1990	10	1
231	28	1	2	2	10	ROSAS	0	4	0	285.71	7	32	2	3	0	110	60	97.4	1.54	41.0693	11.9	1.523	0	0.420682	0	AMA DE CASA	0	0	0	0	0			#NULL!	#NULL!	#NULL!	#NULL!	#NULL!	#NULL!	#NULL!	#NULL!	#NULL!	#NULL!	#NULL!	2	2	?	1	6
86	32	1	1	2	2	C. OBREGON	2	1	0	300	7	28	5	6	0	98	60	75.4	1.61	29.1	13.5	1.391	0	0.330023	0		0	0	0	0	0			#NULL!	#NULL!	#NULL!	#NULL!	#NULL!	#NULL!	#NULL!	#NULL!	#NULL!	#NULL!	#NULL!	2	2	2001	6	5
165	23	1	1		5	FCO I MADERO	2	1	0	1333.33	3	24	1	2	0	99	58	61.7	1.51	27.1	11.8	3.971	0	1.37902	0		0	0	0	0	0			#NULL!	#NULL!	#NULL!	#NULL!	#NULL!	#NULL!	#NULL!	#NULL!	#NULL!	#NULL!	#NULL!	2	2	2005	1	1
150	29	1	1	2	2	C. JARDINES	2	2	1	800	3	12	2	5	1	90	78	56.5	1.51	24.8	12.3	3.854	0	1.34911	1	EXP. ALIMENTOS	1	0	0	0	0		9 MESES	#NULL!	2.5	#NULL!	#NULL!	#NULL!	#NULL!	#NULL!	#NULL!	#NULL!	#NULL!	#NULL!	2	2	1999	8	1
109	15	2	1	2	1	C.EJIDAL	2	1	0	1333.3	3	32	0	1	0	118	60	80.8	1.6	31.6	13.4	1.056	0	0.0544882	0		0	0	0	0	0			#NULL!	#NULL!	#NULL!	#NULL!	#NULL!	#NULL!	#NULL!	#NULL!	#NULL!	#NULL!	#NULL!	2	2	1997	8	1
260	17	1	2	1	11	COL. MAYAGOITIA	3	4	0	2933.33	3	35	0	1	0	120	70	68	1.65	24.977	12.9	3.0045	0	1.10011	0	AMA DE CASA	0	0	0	0	0			#NULL!	#NULL!	#NULL!	#NULL!	#NULL!	#NULL!	#NULL!	#NULL!	#NULL!	#NULL!	#NULL!	2	2	?	0.67	1
277	26	1	2	2	8	VILLA JUAREZ	3	1	0	333	3	32	1	2	0	100	60	68	1.47	31.4684	12.3	2.853	0	1.04837	0	AMA DE CASA	0	0	0	0	0			#NULL!	#NULL!	#NULL!	#NULL!	#NULL!	#NULL!	#NULL!	#NULL!	#NULL!	#NULL!	#NULL!	2	2	?	10	6
294	27	3	2	2	10	COL. SN ISIDRO	2	1	0	1333.33	3	12	1	2	0	100	50	50.8	1.53	21.7011	12.3	2.1455	0	0.763373	0	AMA DE CASA	0	0	0	0	0			#NULL!	#NULL!	#NULL!	#NULL!	#NULL!	#NULL!	#NULL!	#NULL!	#NULL!	#NULL!	#NULL!	2	2	1993	7	6
84	17	3	1	1	1	F. BUGAMB	2	4	0	257.14	7	30	0	1	0	118	58	67.2	1.58	26.9	12.1	1.348	0	0.298622	1	REP. AUTO	2	1	1	0	1	REPAUTO	0.5	1	10	1	1	1	5	5	5	1	5	4	2	2	2003	4	1
120	23	1	1	2	2	C. SN FCO	4	4	0	2600	5	12	0	1	0	128	80	62.5	1.62	23.8	13.9	1.202	0	0.183987	0		0	0	0	0	0			#NULL!	#NULL!	#NULL!	#NULL!	#NULL!	#NULL!	#NULL!	#NULL!	#NULL!	#NULL!	#NULL!	2	2	2002	2	5
263	14	2	2	2	9	RAMON CARMONA	1	1	0	1440	5	32	0	1	0	100	60	73	1.66	26.4915	12.2	2.5035	0	0.91769	0	AMA DE CASA	0	0	0	0	0			#NULL!	#NULL!	#NULL!	#NULL!	#NULL!	#NULL!	#NULL!	#NULL!	#NULL!	#NULL!	#NULL!	2	2	?	1	1
232	19	3	2	2	10	LOPEZ FAUDUA	1	1	0	1400	2	28	0	1	0	100	50	58	1.39	30.0192	9.7	1.443	0	0.366724	0	AMA DE CASA	0	0	0	0	0			#NULL!	#NULL!	#NULL!	#NULL!	#NULL!	#NULL!	#NULL!	#NULL!	#NULL!	#NULL!	#NULL!	2	2	?	1	6
78	26	2	1	1	1	C.E. ZAPATA	3	4	0	416.67	6	28	1	2	0	84	62	64	1.65	23.5	12.1	2.428	0	0.887068	0		0	0	0	0	0			#NULL!	#NULL!	#NULL!	#NULL!	#NULL!	#NULL!	#NULL!	#NULL!	#NULL!	#NULL!	#NULL!	2	2	1967	2	1
134	15	3	1	2	4	EL MEZQUITAL	2	1	0	10000	2	20	0	1	0	70	40	56.3	1.61	21.7	11.5	2.994	0	1.09661	0		0	0	0	0	0			#NULL!	#NULL!	#NULL!	#NULL!	#NULL!	#NULL!	#NULL!	#NULL!	#NULL!	#NULL!	#NULL!	2	2	2007	0.5	1
175	17	1	1		5	FCO I MADERO	2	1	0	933.33	7	28	0	1	0	112	60	62.5	1.52	27.1	12.5	1.49	0	0.398776	0		0	0	0	0	0			#NULL!	#NULL!	#NULL!	#NULL!	#NULL!	#NULL!	#NULL!	#NULL!	#NULL!	#NULL!	#NULL!	2	2	?_	1.5	1
213	25	3	2	2	9	DONATO GUERRA	0	6	0	800	5	24	4	5	0	90	60	80.5	1.61	31.0559	11	0.759	0	-0.275754	0	AMA DE CASA	0	0	0	0	0			#NULL!	#NULL!	#NULL!	#NULL!	#NULL!	#NULL!	#NULL!	#NULL!	#NULL!	#NULL!	#NULL!	2	2	1970	10	6
242	18	3	2	1	11	COL. GPE. VICTORIA	2	1	0	#NULL!	6	19	0	1	0	90	60	58	1.56	23.833	12.7	2.4165	0	0.88232	0	AMA DE CASA	0	0	0	0	0			#NULL!	#NULL!	#NULL!	#NULL!	#NULL!	#NULL!	#NULL!	#NULL!	#NULL!	#NULL!	#NULL!	2	2	?	0.42	1
68	17	3	1	1	1	C. IV CENT	2	1	0	750	8	30	0	1	0	74	40	56	1.61	21.6	11.4	2.222	0	0.798408	0		0	0	0	0	0			#NULL!	#NULL!	#NULL!	#NULL!	#NULL!	#NULL!	#NULL!	#NULL!	#NULL!	#NULL!	#NULL!	2	2	1987	1	1
158	29	1	1	2	4	EL MEZQUITAL	3	3	1	2500	4	33	2	3	0	80	60	61.4	1.71	21	10.8	1.851	0	0.615726	1	MAESTRA	1	0	0	0	0		9	#NULL!	7	#NULL!	#NULL!	#NULL!	#NULL!	#NULL!	#NULL!	#NULL!	#NULL!	#NULL!	2	2	?	3	1
7	28	2	1	1	1	TIERRA BCA	2	4	1	1440	5	23	2	3	0	100	60	68	1.68	24.1	12.7	5.283	0	1.66449	1	EMPLEADA	2	1	1	0	1	SOLDADURA	0.2	1	16	1	1	4	1	1	5	1	1	1	2	2	1971	20	1
22	27	1	1	2	1	NAYAR	2	2	0	2500	2	28	0	1	0	100	70	74	1.57	30	12.4	2.628	0	0.966223	0		0	0	0	0	0			#NULL!	#NULL!	#NULL!	#NULL!	#NULL!	#NULL!	#NULL!	#NULL!	#NULL!	#NULL!	#NULL!	2	2	1970	27	6
198	22	2	2	2	7	ALLENDE	2	1	1	1500	1	36	1	2	0	85	45	60	1.53	25.6312	9.6	4.643	0	1.53536	1	COCINERA	1	0	0	0	0		5	#NULL!	#NULL!	#NULL!	#NULL!	#NULL!	#NULL!	#NULL!	#NULL!	#NULL!	#NULL!	#NULL!	2	2	?	0.58	2
52	29	2	1	1	1	ZONA CEN	3	4	0	500	8	28	2	3	0	90	55	57.3	1.54	24.2	11.3	1.022	0	0.0217615	0		0	0	0	0	0			#NULL!	#NULL!	#NULL!	#NULL!	#NULL!	#NULL!	#NULL!	#NULL!	#NULL!	#NULL!	#NULL!	2	2	1957	1	2
44	25	1	1	1	1	ZONA CEN	5	1	1	1666.67	3	35	0	1	0	100	50	56	1.59	22.2	12.6	1.947	0	0.66629	1	NEG PROPIO	1	0	0	0	0		1	#NULL!	#NULL!	#NULL!	#NULL!	#NULL!	#NULL!	#NULL!	#NULL!	#NULL!	#NULL!	#NULL!	2	2	1987	11	1
102	29	1	1	1	3	CARRILLO PTO	5	3	1	1000	6	16	1	2	0	100	70	69	1.53	29.5	13.5	2.649	0	0.974182	1	ASISTENTE DENTAL	1	0	0	0	0		3MESES	2	8	#NULL!	#NULL!	#NULL!	#NULL!	#NULL!	#NULL!	#NULL!	#NULL!	#NULL!	2	2	1957	29	1
37	28	1	1	1	1	STA FE	2	2	0	350	10	28	0	1	0	105	60	80	1.61	30.9	14.1	2.169	0	0.774266	0		0	0	0	0	0			#NULL!	#NULL!	#NULL!	#NULL!	#NULL!	#NULL!	#NULL!	#NULL!	#NULL!	#NULL!	#NULL!	2	2	1977	1	1
39	18	3	1	1	1	C. DIV NTE	2	4	0	2000	2	28	0	2	1	90	60	64.1	1.64	23.8	11.6	1.233	0	0.20945	0		0	0	0	0	0			#NULL!	#NULL!	#NULL!	#NULL!	#NULL!	#NULL!	#NULL!	#NULL!	#NULL!	#NULL!	#NULL!	2	2	?	0.33	1
286	37	1	2	2	9	VICENTE GUERRERO	2	2	0	1000	4	24	2	3	0	90	50	61.5	1.47	28.4604	12.5	4.708	0	1.54926	0	AMA DE CASA	0	0	0	0	0			#NULL!	#NULL!	#NULL!	#NULL!	#NULL!	#NULL!	#NULL!	#NULL!	#NULL!	#NULL!	#NULL!	2	2	?	2	2
74	19	3	1	1	1	C. AZTECA	2	1	0	666.67	6	24	2	3	0	88	60	58.9	1.59	23.3	12	2.119	0	0.750944	0		0	0	0	0	0			#NULL!	#NULL!	#NULL!	#NULL!	#NULL!	#NULL!	#NULL!	#NULL!	#NULL!	#NULL!	#NULL!	2	2	?	6	1
45	33	1	1	1	1	C.L ECHEV	3	4	0	650	4	37.5	2	3	0	90	60	72.1	1.65	26.5	13	2.816	0	1.03532	0		0	0	0	0	0			#NULL!	#NULL!	#NULL!	#NULL!	#NULL!	#NULL!	#NULL!	#NULL!	#NULL!	#NULL!	#NULL!	2	2	1987	1	1
217	23	2	2	2	9	INSURGENTES	2	4	0	500	4	28	2	3	0	110	80	66.4	1.56	27.2847	10.5	1.796	0	0.585562	0	AMA DE CASA	0	0	0	0	0			#NULL!	#NULL!	#NULL!	#NULL!	#NULL!	#NULL!	#NULL!	#NULL!	#NULL!	#NULL!	#NULL!	2	2	1966	23	6
30	29	1	1	1	1	C.TIERR YLIB	1	4	0	800	5	16	3	4	0	110	70	83.5	1.57	33.9	12	1.368	0	0.31335	0		0	0	0	0	0			#NULL!	#NULL!	#NULL!	#NULL!	#NULL!	#NULL!	#NULL!	#NULL!	#NULL!	#NULL!	#NULL!	2	2	1975	4	1
61	21	3	1	1	1	ZONA CEN	3	4	1	3400	5	8	0	1	0	110	68	59.2	1.63	22.3	14	2.106	0	0.74479	1	TERAP FIS	1	0	0	0	0		3	#NULL!	12	#NULL!	#NULL!	#NULL!	#NULL!	#NULL!	#NULL!	#NULL!	#NULL!	#NULL!	2	2	1947	0.33	6
156	22	1	1	2	4	EL MEZQUITAL	2	1	0	400	5	24	1	2	0	70	48	50.1	1.53	21.4	10.9	1.192	0	0.175633	0		0	0	0	0	0			#NULL!	#NULL!	#NULL!	#NULL!	#NULL!	#NULL!	#NULL!	#NULL!	#NULL!	#NULL!	#NULL!	2	2	1982	20	6
255	19	2	2	1	11	COL. STA ROSA	2	4	0	1600	2	35	0	1	0	120	70	83	1.62	31.6263	13.6	2.451	0	0.896496	0	AMA DE CASA	0	0	0	0	0			#NULL!	#NULL!	#NULL!	#NULL!	#NULL!	#NULL!	#NULL!	#NULL!	#NULL!	#NULL!	#NULL!	2	2	1968	13	1
103	30	1	1	1	1	F. LAS VEGAS	5	6	1	5000	2	32	1	2	0	110	80	77.2	1.61	29.8	12.3	1.762	0	0.56645	1	SECRET	1	0	0	0	0		2	2	6.5	#NULL!	#NULL!	#NULL!	#NULL!	#NULL!	#NULL!	#NULL!	#NULL!	#NULL!	2	2	2006	0.75	1
75	15	2	1	1	1	ZONA CEN	2	4	0	300	4	37	0	1	0	90	68	50.4	1.6	19.7	11.3	1.969	0	0.677526	0		0	0	0	0	0			#NULL!	#NULL!	#NULL!	#NULL!	#NULL!	#NULL!	#NULL!	#NULL!	#NULL!	#NULL!	#NULL!	2	2	1975	0.25	1
219	21	3	2	2	9	EMILIANO ZAPATA	0	4	0	600	4	30	3	4	0	110	60	84	1.55	34.9636	12.6	2.425	0	0.885832	0	AMA DE CASA	0	0	0	0	0			#NULL!	#NULL!	#NULL!	#NULL!	#NULL!	#NULL!	#NULL!	#NULL!	#NULL!	#NULL!	#NULL!	2	2	?	1	1
265	28	1	2	2	8	EJ. LA LOMA	2	1	0	1250	4	39	2	3	0	100	55	92.5	1.64	34.3917	11.7	2.0895	0	0.736925	0	AMA DE CASA	0	0	0	0	0			#NULL!	#NULL!	#NULL!	#NULL!	#NULL!	#NULL!	#NULL!	#NULL!	#NULL!	#NULL!	#NULL!	2	2	?	3	2
250	22	1	2	1	8	COL. LA RINCONADA	2	3	0	800	5	20	4	5	0	#NULL!	#NULL!	77.5	1.67	27.7887	13	5.153	1	1.63958	0	AMA DE CASA	0	0	0	0	0			#NULL!	#NULL!	#NULL!	#NULL!	#NULL!	#NULL!	#NULL!	#NULL!	#NULL!	#NULL!	#NULL!	2	2	1990	3	2
299	33	1	2	2	12	COL. CRUCES	0	6	0	300	4	33	2	6	3	100	70	67	1.48	30.588	13.1	1.774	0	0.573237	0	AMA DE CASA	0	0	0	0	0			#NULL!	#NULL!	#NULL!	#NULL!	#NULL!	#NULL!	#NULL!	#NULL!	#NULL!	#NULL!	#NULL!	2	2	?	19	6
96	25	3	1	1	3	C. ESTACION	2	2	0	160	5	32	3	6	2	100	60	65	1.6	25.4	11.1	7.867	1	2.06268	0		0	0	0	0	0			#NULL!	#NULL!	#NULL!	#NULL!	#NULL!	#NULL!	#NULL!	#NULL!	#NULL!	#NULL!	#NULL!	2	2	1995	8	6
268	22	1	2	2	11	EJ.SN JOSE VIÑEDO	3	3	0	1000	3	35	1	2	0	100	60	107.5	1.68	38.0882	9.8	7.03	1	1.95019	0	AMA DE CASA	0	0	0	0	0			#NULL!	#NULL!	#NULL!	#NULL!	#NULL!	#NULL!	#NULL!	#NULL!	#NULL!	#NULL!	#NULL!	2	2	1998	4	1
20	23	2	1	2	1	EL CONEJO	2	4	1	600	10	28	0	1	0	105	50	51.2	1.54	21.6	10.9	1.772	0	0.572109	0		0	0	0	0	0			#NULL!	#NULL!	#NULL!	#NULL!	#NULL!	#NULL!	#NULL!	#NULL!	#NULL!	#NULL!	#NULL!	2	2	1965	23	6
3	19	1	1	1	1	JOYAS	3	2	0	1600	1	23	0	1	0	100	60	63.5	1.64	23.6	13.3	2.181	0	0.779783	0		0	0	0	0	0			#NULL!	#NULL!	#NULL!	#NULL!	#NULL!	#NULL!	#NULL!	#NULL!	#NULL!	#NULL!	#NULL!	2	2	?	0.6	6
155	22	3	1	2	4	STA GERTRUDIS	2	1	1	1250	3	10	1	2	0	98	64	56.5	1.5	25.1	12.3	2.804	0	1.03105	1	PROM. EDUCATIVA	1	0	0	0	0		1.8	#NULL!	7	#NULL!	#NULL!	#NULL!	#NULL!	#NULL!	#NULL!	#NULL!	#NULL!	#NULL!	2	2	1983	22	6
129	27	3	1	2	4	CALLE MINA	4	3	1	900	3	16	2	4	1	90	50	61.1	1.64	22.7	12.5	1.75	0	0.559616	1	SECRET	1	0	0	0	0		6	#NULL!	8	#NULL!	#NULL!	#NULL!	#NULL!	#NULL!	#NULL!	#NULL!	#NULL!	#NULL!	2	2	2006	1	2
247	29	1	2	1	8	COL. CENTAURO DEL NORTE	3	6	1	2500	4	16	2	3	0	100	60	73	1.48	33.3272	12	2.6205	0	0.963365	1	ENFERMERA	2	1	1	0	1	MINAS	1.5	1	8	1	1	5	1	5	1	1	1	1	2	2	1998	9	2
264	32	2	2	1	8	COL CENTRO	1	1	1	666.66	6	28	1	2	0	110	60	71.1	1.75	23.2163	11.6	2.528	0	0.927428	1	EMPLEADA	1	0	0	0	0			#NULL!	#NULL!	#NULL!	#NULL!	#NULL!	#NULL!	#NULL!	#NULL!	#NULL!	#NULL!	#NULL!	2	2	1988	20	1
53	19	1	1	1	1	C. MIG.DL.MAD	3	5	1	1000	3	32	0	1	0	120	80	70.8	1.6	27.7	12.7	2.817	0	1.03567	1	SECRET	1	0	0	0	0			#NULL!	#NULL!	#NULL!	#NULL!	#NULL!	#NULL!	#NULL!	#NULL!	#NULL!	#NULL!	#NULL!	2	2	1984	19	1
274	16	1	2	1	11	COL. FIDEL VELAZQUEZ	1	1	0	400	7	36	0	1	0	100	60	60.1	1.63	22.6203	15.1	2.798	0	1.0289	0	AMA DE CASA	0	0	0	0	0			#NULL!	#NULL!	#NULL!	#NULL!	#NULL!	#NULL!	#NULL!	#NULL!	#NULL!	#NULL!	#NULL!	2	2	1983	1	1
281	22	3	2	2	9	EVARISTO LANDAVASO	2	3	0	166.66	6	20	3	5	1	90	50	71	1.62	27.0538	10.3	1.662	0	0.508022	0	AMA DE CASA	0	0	0	0	0			#NULL!	#NULL!	#NULL!	#NULL!	#NULL!	#NULL!	#NULL!	#NULL!	#NULL!	#NULL!	#NULL!	2	2	2001	7	1
199	40	1	2	2	7	EMILIANO ZAPATA	3	1	0	333.33	3	39	1	2	0	112	62	78	1.52	33.7604	13.2	2.6235	0	0.964509	0	AMA DE CASA	0	0	0	0	0			#NULL!	#NULL!	#NULL!	#NULL!	#NULL!	#NULL!	#NULL!	#NULL!	#NULL!	#NULL!	#NULL!	2	2	2005	1.5	1
66	20	2	1	1	1	F. VILL ALEG	3	2	1	2800	5	27	1	2	0	84	58	51.5	1.54	21.7	11.1	1.94	0	0.662688	1	VENTAS	1	0	0	0	0		4 MESES	#NULL!	4	#NULL!	#NULL!	#NULL!	#NULL!	#NULL!	#NULL!	#NULL!	#NULL!	#NULL!	2	2	1980	20	1
119	20	3	1	2	2	C. VICENTE GRO	2	1	0	500	3	5	1	2	0	90	60	57.7	1.62	22	12.3	2.29	0	0.828552	0		0	0	0	0	0			#NULL!	#NULL!	#NULL!	#NULL!	#NULL!	#NULL!	#NULL!	#NULL!	#NULL!	#NULL!	#NULL!	2	2	1999	2	5
9	21	1	1	1	1	FRAC FCO. I MAD	3	3	1	6666.67	3	13	0	1	0	90	60	64.5	1.59	25.5	13.7	2.13	0	0.756122	0		0	0	0	0	0			#NULL!	#NULL!	#NULL!	#NULL!	#NULL!	#NULL!	#NULL!	#NULL!	#NULL!	#NULL!	#NULL!	2	2	1984	21	1
zo	30	3	1	1	1	HUIZACHE	2	4	0	171.43	7	11.5	2	5	2	110	60	75.5	1.55	31.4	12.7	2.109	0	0.746214	0		0	0	0	0	0			#NULL!	#NULL!	#NULL!	#NULL!	#NULL!	#NULL!	#NULL!	#NULL!	#NULL!	#NULL!	#NULL!	2	2	1977	8	1
283	20	3	2	2	9	MIGUEL NEGRETE	2	3	0	#NULL!	6	23	0	1	0	90	50	65.5	1.59	25.9088	12.3	3.3815	0	1.21832	0	AMA DE CASA	0	0	0	0	0			#NULL!	#NULL!	#NULL!	#NULL!	#NULL!	#NULL!	#NULL!	#NULL!	#NULL!	#NULL!	#NULL!	2	2	1994	14	6
4	33	1	1	1	1	FCO. ZAR	3	3	1	6000	3	22	1	5	2	110	70	110.5	1.8	34.1	13.5	1.999	0	0.692647	1	ESTILISTA	1	1	1	0	0	ESTILISTA	13	1	5	1	2	5	5	1	5	1	1	3	2	2	?	33	1
146	24	2	1	2	2	C.MILITAR	1	6	0	1000	1	12	1	2	0	92	64	66.5	1.57	27	14.4	4.334	0	1.46649	0		0	0	0	0	0			#NULL!	#NULL!	#NULL!	#NULL!	#NULL!	#NULL!	#NULL!	#NULL!	#NULL!	#NULL!	#NULL!	2	2	?	0.5	5
114	40	2	1	2	2	C. VICENTE GRO	2	2	1	600	6	13	4	7	2	108	72	69.5	1.56	28.6	12.3	2.321	0	0.841998	1	EMPLEADA	1	0	0	0	0		4	#NULL!	8	#NULL!	#NULL!	#NULL!	#NULL!	#NULL!	#NULL!	#NULL!	#NULL!	#NULL!	2	2	1993	8	5
130	30	1	1	2	4	LA CHINA	4	4	0	1250	4	9	3	4	0	98	62	57.6	1.62	21.9	13.1	1.99	0	0.688135	0		0	0	0	0	0			#NULL!	#NULL!	#NULL!	#NULL!	#NULL!	#NULL!	#NULL!	#NULL!	#NULL!	#NULL!	#NULL!	2	2	2002	4	1
50	32	1	1	1	1	F. SIL REV	6	3	1	4000	3	28	1	2	0	#NULL!	#NULL!	107	1.62	40.8	12.3	1.516	0	0.416075	1	ACAD-UJED	1	0	0	0	0			#NULL!	#NULL!	#NULL!	#NULL!	#NULL!	#NULL!	#NULL!	#NULL!	#NULL!	#NULL!	#NULL!	2	2	1995	12	1
239	16	2	2	1	8	COL. FCO. VILLA	2	1	0	200	6	23	0	1	0	120	75	58	1.5	25.7778	17.6	1.178	0	0.163818	0	AMA DE CASA	0	0	0	0	0			#NULL!	#NULL!	#NULL!	#NULL!	#NULL!	#NULL!	#NULL!	#NULL!	#NULL!	#NULL!	#NULL!	2	2	1977	16	2
60	26	2	1	1	1	F. ACER	2	2	1	2250	2	20	0	1	0	#NULL!	#NULL!	60	1.63	22.6	12.5	2.427	0	0.886656	1	REP GRAFIC	1	0	0	0	0		1.5	#NULL!	7	#NULL!	#NULL!	#NULL!	#NULL!	#NULL!	#NULL!	#NULL!	#NULL!	#NULL!	2	2	1970	0.17	1
47	21	2	1	1	1	C. OBR	3	1	1	3666.67	3	28	0	1	0	90	50	77	1.6	30.1	12.8	1.507	0	0.410121	1	AUX. ENFER	1	0	0	0	0		0.5	#NULL!	12	#NULL!	#NULL!	#NULL!	#NULL!	#NULL!	#NULL!	#NULL!	#NULL!	#NULL!	2	2	1980	18	1
228	22	2	2	1	8	ALVARO OBREGON	1	1	0	800	4	34	1	2	0	100	70	71	1.52	30.7306	14.5	4.4295	0	1.48829	0	AMA DE CASA	0	0	0	0	0			#NULL!	#NULL!	#NULL!	#NULL!	#NULL!	#NULL!	#NULL!	#NULL!	#NULL!	#NULL!	#NULL!	2	2	1985	22	6
85	23	2	1	1	1	C. OLGA M	3	2	0	1680	1	21	0	1	0	62	44	41.5	1.41	20.9	11	2.608	0	0.958584	0		0	0	0	0	0			#NULL!	#NULL!	#NULL!	#NULL!	#NULL!	#NULL!	#NULL!	#NULL!	#NULL!	#NULL!	#NULL!	2	2	1960	3	1
110	20	2	1	1	1	C. GLEZ D LA VEGA	5	5	0	1600	5	20	0	2	1	98	58	58.6	1.57	23.8	12.6	2.075	0	0.729961	1	ESTILISTA	2	1	1	0	1	ESTILISTA	3	1	8	2	1	4	5	5	5	5	1	1	2	2	1994	13	1
67	36	1	1	1	1	VALLE GDNA	3	4	0	300	5	24	3	4	0	98	58	78.7	1.61	30.4	13.3	1.551	0	0.4389	0		0	0	0	0	0			#NULL!	#NULL!	#NULL!	#NULL!	#NULL!	#NULL!	#NULL!	#NULL!	#NULL!	#NULL!	#NULL!	2	2	?	3	1
55	40	1	1	1	1	C.JUAN LIR	6	3	1	3750	4	8	2	3	0	100	60	69.7	1.59	27.6	13.1	1.545	0	0.435024	1	CONTADOR	1	0	0	0	0		17	#NULL!	5	#NULL!	#NULL!	#NULL!	#NULL!	#NULL!	#NULL!	#NULL!	#NULL!	#NULL!	2	2	1995	12	1
90	19	1	1	2	2	LA CAMPANA	0	4	0	400	3	19	1	3	1	104	60	#NULL!	1.49	0	12.3	2.25	0	0.81093	0		0	0	0	0	0			#NULL!	#NULL!	#NULL!	#NULL!	#NULL!	#NULL!	#NULL!	#NULL!	#NULL!	#NULL!	#NULL!	2	2	?	0.17	5
19	25	1	1	1	1	F, DOM ARR	5	4	1	6000	2	35	0	1	0	90	60	77.5	1.59	30.7	12.6	2.905	0	1.06643	0		0	0	0	0	0			#NULL!	#NULL!	#NULL!	#NULL!	#NULL!	#NULL!	#NULL!	#NULL!	#NULL!	#NULL!	#NULL!	2	2	1993	1	1
246	17	1	2	2	8	VILLA NAZARENO	2	3	0	#NULL!	2	28	0	1	0	100	60	83	1.66	30.1205	11.6	3.642	0	1.29253	0	AMA DE CASA	0	0	0	0	0			#NULL!	#NULL!	#NULL!	#NULL!	#NULL!	#NULL!	#NULL!	#NULL!	#NULL!	#NULL!	#NULL!	2	2	1993	15	6
106	19	3	1	1	1	C. CONST	2	4	0	1400	5	19	0	1	0	110	60	61.8	1.6	24.1	11.6	2.403	0	0.876718	1	MAQUILA	2	1	1	0	1	ARNES	1	1	#NULL!	2	1	1	1	5	5	5	5	1	2	2	1997	0.58	5
272	30	2	2	1	11	COL. 5 DE MAYO	4	6	1	1750	4	33	0	1	0	100	70	71.5	1.68	25.333	12.7	5.2845	1	1.66478	1	EMPLEADA	2	1	1	0	1			#NULL!	#NULL!	#NULL!	#NULL!	#NULL!	#NULL!	#NULL!	#NULL!	#NULL!	1	#NULL!	2	2	1978	30	1
300	37	1	2	2	12	CALZADA YERBANIZ	3	3	1	3333.33	3	8	1	3	1	100	60	54	1.48	24.653	13.8	2.891	0	1.0616	1	ENFERMERA	1	0	0	0	0		10	#NULL!	#NULL!	#NULL!	#NULL!	#NULL!	#NULL!	#NULL!	#NULL!	#NULL!	#NULL!	#NULL!	2	2	2006	2	1
224	16	1	2	1	8	FCO. VILLA	1	1	0	600	2	24.5	0	1	0	#NULL!	#NULL!	52.5	1.5	23.3333	10.2	8.232	1	2.10803	0	AMA DE CASA	0	0	0	0	0			#NULL!	#NULL!	#NULL!	#NULL!	#NULL!	#NULL!	#NULL!	#NULL!	#NULL!	#NULL!	#NULL!	2	2	1987	2	1
70	34	1	1	1	1	AMPL ROS	3	3	1	3000	3	35	1	2	0	104	72	76.2	1.56	31.3	14.2	1.908	0	0.646056	1	SECRET	1	0	0	0	0		11	#NULL!	7	#NULL!	#NULL!	#NULL!	#NULL!	#NULL!	#NULL!	#NULL!	#NULL!	#NULL!	2	2	2006	0.42	1
131	18	2	1	2	4	EL TRONCON	2	3	1	1666.67	6	8	0	1	0	108	62	51.5	1.52	22.3	12.1	3.324	0	1.20117	1	NEG PROPIO	1	0	0	0	0			#NULL!	#NULL!	#NULL!	#NULL!	#NULL!	#NULL!	#NULL!	#NULL!	#NULL!	#NULL!	#NULL!	2	2	?	5	1
257	24	1	2	???	11	AV SIMON BOLIVAR	2	6	0	433.33	3	25	1	2	0	120	80	81	1.57	32.8614	12.6	2.07	0	0.727549	0	AMA DE CASA	0	0	0	0	0			#NULL!	#NULL!	#NULL!	#NULL!	#NULL!	#NULL!	#NULL!	#NULL!	#NULL!	#NULL!	#NULL!	2	2	1968	5	1
91	32	1	1	2	2	C. VICENTE GRO	2	1	0	600	4	38	2	4	1	122	68	69	1.53	29.5	14.9	2.994	0	1.09661	0		0	0	0	0	0			#NULL!	#NULL!	#NULL!	#NULL!	#NULL!	#NULL!	#NULL!	#NULL!	#NULL!	#NULL!	#NULL!	2	2	2002	5	5
201	39	2	2	2	7	GONZALEZ ORTEGA	4	4	1	2666.66	5	15	0	2	1	98	61	69.7	1.65	25.6015	14.5	5.4275	1	1.69148	1	AUX. ENFER	2	1	1	0	0		13	#NULL!	#NULL!	#NULL!	#NULL!	#NULL!	#NULL!	#NULL!	#NULL!	#NULL!	#NULL!	#NULL!	2	2	1987	20	1
126	24	3	1	2	4	EL MEZQUITAL	2	1	0	1066.67	2	12	1	2	0	108	72	61	1.59	24.1	12.3	3.152	0	1.14804	0		0	0	0	0	0			#NULL!	#NULL!	#NULL!	#NULL!	#NULL!	#NULL!	#NULL!	#NULL!	#NULL!	#NULL!	#NULL!	2	2	2004	3	1
31	17	3	1	1	1	STA FE	2	4	0	1500	4	32	0	1	0	100	60	60	1.5	26.7	13.1	2.534	0	0.929799	0		0	0	0	0	0			#NULL!	#NULL!	#NULL!	#NULL!	#NULL!	#NULL!	#NULL!	#NULL!	#NULL!	#NULL!	#NULL!	2	2	?	0.75	1
48	31	1	1	1	1	C. DEL MTRO	2	2	0	500	4	26	2	5	2	100	60	81.5	1.57	33.1	13.2	2.593	0	0.952816	0		0	0	0	0	0			#NULL!	#NULL!	#NULL!	#NULL!	#NULL!	#NULL!	#NULL!	#NULL!	#NULL!	#NULL!	#NULL!	2	2	?	3	1
17	22	3	1	1	1	A. HUM	2	4	0	1250	4	32	1	2	0	118	55	84.2	1.63	31.7	13.9	1.887	0	0.634988	0		0	0	0	0	0			#NULL!	#NULL!	#NULL!	#NULL!	#NULL!	#NULL!	#NULL!	#NULL!	#NULL!	#NULL!	#NULL!	2	2	1987	2	1
122	25	1	1	2	2	C.SN FCO	3	3	0	1333.33	5	13	1	2	0	104	66	56.6	1.6	22.1	13.4	1.45	0	0.371564	0		0	0	0	1	1			#NULL!	#NULL!	#NULL!	#NULL!	#NULL!	#NULL!	#NULL!	#NULL!	#NULL!	#NULL!	#NULL!	2	2	2003	3	5
144	17	3	1	2	2	C. MORELOS	2	6	0	2000	1	30	0	1	0	120	82	70	1.6	27.3	10.9	1.532	0	0.426574	0		0	0	0	1	1			#NULL!	#NULL!	#NULL!	#NULL!	#NULL!	#NULL!	#NULL!	#NULL!	#NULL!	#NULL!	#NULL!	2	2	?	1	5
290	18	3	2	2	10	CECEDA	2	5	0	666.66	6	24	0	1	0	90	50	55.5	1.6	21.6797	12.2	2.793	0	1.02712	0	AMA DE CASA	0	0	0	1	1			#NULL!	#NULL!	#NULL!	#NULL!	#NULL!	#NULL!	#NULL!	#NULL!	#NULL!	#NULL!	#NULL!	2	2	?	0	6
76	20	1	1	1	1	C. LUZ DL CARM	2	1	0	1666.67	3	34	1	2	0	90	42	67.3	1.52	29.1	12.7	2.083	0	0.733809	0		0	0	0	1	1			#NULL!	#NULL!	#NULL!	#NULL!	#NULL!	#NULL!	#NULL!	#NULL!	#NULL!	#NULL!	#NULL!	2	2	?	2	5
28	26	1	1	2	1	NAYAR	2	2	0	1333.3	3	29	1	2	0	115	60	90.5	1.55	37.7	12.5	3.453	0	1.23924	0		0	0	0	1	1			#NULL!	#NULL!	#NULL!	#NULL!	#NULL!	#NULL!	#NULL!	#NULL!	#NULL!	#NULL!	#NULL!	2	2	2001	4	6
24	22	1	1	2	1	NAYAR	3	4	0	1333.3	3	11	1	2	0	110	60	50.5	1.56	20.8	13	1.139	0	0.130151	0		0	0	0	1	1			#NULL!	#NULL!	#NULL!	#NULL!	#NULL!	#NULL!	#NULL!	#NULL!	#NULL!	#NULL!	#NULL!	2	2	2007	0	1
230	19	1	2	2	10	POMPELLO	2	1	0	2800	1	33	1	2	0	120	80	92	1.6	35.9375	14.1	0.2775	0	-1.28193	0	AMA DE CASA	0	0	0	1	1			#NULL!	#NULL!	#NULL!	#NULL!	#NULL!	#NULL!	#NULL!	#NULL!	#NULL!	#NULL!	#NULL!	2	2	1997	1	6
35	27	1	1	2	1	NAYAR	2	4	0	2000	2	20	0	1	0	90	60	71	1.64	26.4	12.9	3.114	0	1.13591	0		0	0	0	1	1			#NULL!	#NULL!	#NULL!	#NULL!	#NULL!	#NULL!	#NULL!	#NULL!	#NULL!	#NULL!	#NULL!	2	2	1997	0.5	1
135	24	1	1	2	4	SN. FCO	5	1	0	1500	1	26	0	1	0	122	78	79.4	1.71	27.2	13.7	5.159	1	1.64074	0		0	0	0	1	1			#NULL!	#NULL!	#NULL!	#NULL!	#NULL!	#NULL!	#NULL!	#NULL!	#NULL!	#NULL!	#NULL!	2	2	2004	2	1
117	25	1	1	2	2	C. VICENTE GRO	5	6	1	2400	4	26	0	1	0	110	68	77	1.62	29.3	14.3	2.075	0	0.729961	1	MEDICO	1	0	0	1	1		1	#NULL!	8	#NULL!	#NULL!	#NULL!	#NULL!	#NULL!	#NULL!	#NULL!	#NULL!	#NULL!	2	2	1980	1	1
80	23	2	1	1	1	C.E. ZAPATA	2	4	0	457.14	7	20	1	2	0	80	44	70.3	1.59	27.8	11.4	2.368	0	0.862046	1	SOLD	2	1	1	1	1	SOLDADURA	1	1	6	1	1	5	5	1	5	1	1	1	2	2	1980	23	1
218	17	3	2	2	9	NICOLAS BRAVO	2	4	0	1600	5	24	0	1	0	110	70	68.1	1.56	27.9832	13.3	1.3085	0	0.268881	0	AMA DE CASA	0	0	0	1	1			#NULL!	#NULL!	#NULL!	#NULL!	#NULL!	#NULL!	#NULL!	#NULL!	#NULL!	#NULL!	#NULL!	2	2	1987	0.5	2
164	37	1	1		5	PANUCO DE CORONADO	2	1	0	333.33	5	12	4	6	1	111	69	88.3	1.59	34.9	13.6	4.963	1	1.60201	0		0	0	0	1	1			#NULL!	#NULL!	#NULL!	#NULL!	#NULL!	#NULL!	#NULL!	#NULL!	#NULL!	#NULL!	#NULL!	2	2	1977	7	6
138	35	1	1	2	2	C. H. COL MILITAR	1	4	0	400	4	10	2	3	0	94	64	69.9	1.5	31.1	14.9	5.764	1	1.75163	0		0	0	0	1	1			#NULL!	#NULL!	#NULL!	#NULL!	#NULL!	#NULL!	#NULL!	#NULL!	#NULL!	#NULL!	#NULL!	2	2	1977	30	1
148	19	1	1	2	2	C. SN FCO	2	2	0	1200	5	6	0	1	0	110	78	63.5	1.61	24.5	16	8.063	1	2.08729	0		0	0	0	1	1			#NULL!	#NULL!	#NULL!	#NULL!	#NULL!	#NULL!	#NULL!	#NULL!	#NULL!	#NULL!	#NULL!	2	2	?	0.25	5
168	34	1	1		5	C. AZTECA	2	1	0	500	4	20	2	4	1	112	72	63.7	1.53	27.2	12.2	3.488	0	1.24933	0		0	0	0	1	1			#NULL!	#NULL!	#NULL!	#NULL!	#NULL!	#NULL!	#NULL!	#NULL!	#NULL!	#NULL!	#NULL!	2	2	1995	9	1
262	32	3	2	2	8	EJ.6 DE ENERO	3	6	0	875	4	38	2	3	0	100	60	78	1.64	29.0006	11.3	3.3945	0	1.22216	0	AMA DE CASA	0	0	0	1	1			#NULL!	#NULL!	#NULL!	#NULL!	#NULL!	#NULL!	#NULL!	#NULL!	#NULL!	#NULL!	#NULL!	2	2	1972	25	1
133	30	1	1	2	4	EL MEZQUITAL	4	1	1	1260	4	28	3	4	0	90	62	90.1	1.61	34.8	12.8	2.149	0	0.765003	1	BIBLIOTECARIA	1	0	0	1	1		7	#NULL!	4	#NULL!	#NULL!	#NULL!	#NULL!	#NULL!	#NULL!	#NULL!	#NULL!	#NULL!	2	2	1990	15	1
21	43	1	1	2	1	NAYAR	2	4	0	466.67	6	20	4	6	1	110	65	73.6	1.57	29.9	13.9	2.333	0	0.847155	0		0	0	0	1	1			#NULL!	#NULL!	#NULL!	#NULL!	#NULL!	#NULL!	#NULL!	#NULL!	#NULL!	#NULL!	#NULL!	2	2	1960	22	1
40	26	1	1	1	1	C. GOB	2	4	1	2500	4	20	2	3	1	110	70	73	1.55	30.4	12	1.387	0	0.327143	1	ESTILISTA	2	1	1	1	1	ESTILISTA	2	1	8	1	3	5	5	1	5	5	1	1	2	2	2005	2	1
204	23	1	2	2	7	GUADALUPE VICTORIA	2	1	0	1250	4	20	2	3	0	70	42	45	1.52	19.4771	10.8	2.6415	0	0.971347	0	AMA DE CASA	0	0	0	1	1			#NULL!	#NULL!	#NULL!	#NULL!	#NULL!	#NULL!	#NULL!	#NULL!	#NULL!	#NULL!	#NULL!	2	2	2003	4	6
123	17	3	1	2	2	C. EL BRILLANTE	2	4	0	1400	2	37	0	1	0	98	58	61	1.62	23.2	12.8	1.602	0	0.471253	0		0	0	0	1	1			#NULL!	#NULL!	#NULL!	#NULL!	#NULL!	#NULL!	#NULL!	#NULL!	#NULL!	#NULL!	#NULL!	2	2	1987	0.75	5
142	25	1	1	2	2	C. PROGRESO	1	4	0	800	3	20	1	2	0	110	80	68.4	1.59	27.1	14.4	2.377	0	0.865839	0		0	0	0	1	1			#NULL!	#NULL!	#NULL!	#NULL!	#NULL!	#NULL!	#NULL!	#NULL!	#NULL!	#NULL!	#NULL!	2	2	2006	4	1
210	28	2	2	2	8	SACRIFICIO	1	4	0	1055.55	9	36.5	4	5	0	109	70	57.1	1.5	25.3778	12.1	5.584	1	1.71991	0	AMA DE CASA	0	0	0	1	1			#NULL!	#NULL!	#NULL!	#NULL!	#NULL!	#NULL!	#NULL!	#NULL!	#NULL!	#NULL!	#NULL!	2	2	2000	4	1
302	26	1	2	2	12	COL.LA CALZADA	4	1	0	600	4	24	1	2	0	100	60	62	1.62	23.6244	12.2	1.303	0	0.264669	0	AMA DE CASA	0	0	0	1	1			#NULL!	#NULL!	#NULL!	#NULL!	#NULL!	#NULL!	#NULL!	#NULL!	#NULL!	#NULL!	#NULL!	2	2	1998	15	2
202	33	1	2	2	7	RIVA PALCIO	5	3	1	4000	2	26	1	2	0	101	51	62.5	1.53	26.6991	12.5	2.914	0	1.06953	1	ENFERMERA	2	1	1	1	1			#NULL!	#NULL!	#NULL!	#NULL!	#NULL!	#NULL!	#NULL!	#NULL!	#NULL!	#NULL!	#NULL!	2	2	1977	33	1
216	17	1	2	2	9	VICENTE GUERRERO	2	1	0	1800	7	20	0	1	0	110	60	60	1.56	24.6548	12.1	1.339	0	0.291923	0	AMA DE CASA	0	0	0	1	1			#NULL!	#NULL!	#NULL!	#NULL!	#NULL!	#NULL!	#NULL!	#NULL!	#NULL!	#NULL!	#NULL!	2	2	1977	17	6
124	18	2	1	1	1	F. LA FORESTAL	2	2	0	3000	4	17	0	1	0	110	64	57.5	1.68	20.4	12.3	1.94	0	0.662688	0		0	0	0	1	1			#NULL!	#NULL!	#NULL!	#NULL!	#NULL!	#NULL!	#NULL!	#NULL!	#NULL!	#NULL!	#NULL!	2	2	1987	18	1
152	16	1	1	2	2	EL ATERRIZAJE	2	2	0	1500	2	24	0	1	0	100	80	56	1.53	23.9	13.3	1.414	0	0.346423	0		0	0	0	1	1			#NULL!	#NULL!	#NULL!	#NULL!	#NULL!	#NULL!	#NULL!	#NULL!	#NULL!	#NULL!	#NULL!	2	2	?	0.58	5
93	29	3	1	2	2	PINO GDO	2	4	0	2000	1	20	0	1	0	108	60	69.3	1.65	25.5	13.3	4.34	0	1.46787	0		0	0	0	1	1			#NULL!	#NULL!	#NULL!	#NULL!	#NULL!	#NULL!	#NULL!	#NULL!	#NULL!	#NULL!	#NULL!	2	2	2007	0.33	5
14	15	2	1	1	1	HUIZACHE	2	4	0	667	3	25	0	1	0	100	55	57.5	1.56	23.6	12.3	1.468	0	0.383901	0		0	0	0	1	1			#NULL!	#NULL!	#NULL!	#NULL!	#NULL!	#NULL!	#NULL!	#NULL!	#NULL!	#NULL!	#NULL!	2	2	1977	15	1
25	22	1	1	2	1	NAYAR	2	4	0	1125	8	16	0	1	0	115	70	83.9	1.7	29	13.4	1.746	0	0.557327	0		0	0	0	1	1			#NULL!	#NULL!	#NULL!	#NULL!	#NULL!	#NULL!	#NULL!	#NULL!	#NULL!	#NULL!	#NULL!	2	2	1970	22	6
89	17	1	1	2	2	LA CAMPANA	2	4	0	1400	1	16	0	1	0	102	54	49	1.53	20.9	#NULL!	5.781	1	1.75458	0		0	0	0	1	1			#NULL!	#NULL!	#NULL!	#NULL!	#NULL!	#NULL!	#NULL!	#NULL!	#NULL!	#NULL!	#NULL!	2	2	1970	0.25	1
113	40	1	1	2	2	LA CAMPANA	2	4	0	375	4	24	3	4	0	110	80	100	1.54	42.2	14.4	6.414	1	1.85848	0		0	0	0	1	1			#NULL!	#NULL!	#NULL!	#NULL!	#NULL!	#NULL!	#NULL!	#NULL!	#NULL!	#NULL!	#NULL!	2	2	1987	20	2
215	25	1	2	2	9	LERDO DE TEJADA	1	1	0	640	5	24	3	4	0	90	55	62	1.57	25.1532	11	0.508	0	-0.677274	0	AMA DE CASA	0	0	0	1	1			#NULL!	#NULL!	#NULL!	#NULL!	#NULL!	#NULL!	#NULL!	#NULL!	#NULL!	#NULL!	#NULL!	2	2	2003	4	1
58	19	2	1	1	1	C. 8 SEP	3	6	0	2500	4	30	0	1	0	110	60	63	1.59	24.9	11	2.502	0	0.91709	0		0	0	0	1	1			#NULL!	#NULL!	#NULL!	#NULL!	#NULL!	#NULL!	#NULL!	#NULL!	#NULL!	#NULL!	#NULL!	2	2	1987	16	1
63	22	1	1	1	1	C.MADE	3	2	0	1000	4	26	0	1	0	88	48	65.8	1.65	24.2	12.3	1.903	0	0.643432	0		0	0	0	1	1			#NULL!	#NULL!	#NULL!	#NULL!	#NULL!	#NULL!	#NULL!	#NULL!	#NULL!	#NULL!	#NULL!	2	2	1971	22	1
42	17	3	1	1	1	C.L ECHEV	2	4	0	400	6	24	0	1	0	100	55	60	1.65	22	13	2.371	0	0.863312	0		0	0	0	1	1			#NULL!	#NULL!	#NULL!	#NULL!	#NULL!	#NULL!	#NULL!	#NULL!	#NULL!	#NULL!	#NULL!	2	2	1982	0.17	1
185	28	3	1	2	6	TAYOLTITA	1	1	1	1000	2	24	1	2	0	104	72	78	1.56	32.0513	12.7	2.902	0	1.0654	0		0	0	0	1	1			#NULL!	#NULL!	#NULL!	#NULL!	#NULL!	#NULL!	#NULL!	#NULL!	#NULL!	#NULL!	#NULL!	2	2	1987	1.5	6
132	27	3	1	2	4	EL MEZQUITAL	0	1	0	1333.33	2	8	1	3	1	84	60	67.5	1.6	26.4	11.9	3.009	0	1.10161	0		0	0	0	1	1			#NULL!	#NULL!	#NULL!	#NULL!	#NULL!	#NULL!	#NULL!	#NULL!	#NULL!	#NULL!	#NULL!	2	2	?	0.83	3
16	34	3	1	1	1	F. VALLE GPE	2	2	0	1000	4	24	2	4	1	115	55	110.2	1.65	40.5	12	2.759	0	1.01487	0		0	0	0	1	1			#NULL!	#NULL!	#NULL!	#NULL!	#NULL!	#NULL!	#NULL!	#NULL!	#NULL!	#NULL!	#NULL!	2	2	2004	1.5	1
191	23	3	1	2	6	TAYOLTITA	2	5	0	4000	3	33	1	3	0	92	60	64.2	1.51	28.1567	13	1.616	0	0.479954	1		2	1	1	1	1	MINAS	1	1	8	1	2	2	2	5	2	1	5	1	2	2	?	1	6
184	21	1	1	2	6	EL HOSPITAL	2	6	0	2333.33	2	12	1	2	0	112	56	81	1.54	34.1542	12.5	3.227	0	1.17155	1	MAQUILA	2	1	1	1	1	PINTROPA	1	1	12	1	5	5	5	1	5	1	1	1	2	2	?	0.75	1
193	34	1	1	2	6	EL RESBALON	2	1	0	1657.14	6	8	5	6	0	112	86	78.5	1.52	33.9768	13.2	3.032	0	1.10922	0		0	0	0	1	1			#NULL!	#NULL!	#NULL!	#NULL!	#NULL!	#NULL!	#NULL!	#NULL!	#NULL!	#NULL!	#NULL!	2	2	?	34	6
189	33	3	1	2	6	EL ARCO	1	5	0	1000	3	29	2	3	0	112	72	48.7	1.56	20.0115	12.1	3.057	0	1.11743	0		0	0	0	1	1			#NULL!	#NULL!	#NULL!	#NULL!	#NULL!	#NULL!	#NULL!	#NULL!	#NULL!	#NULL!	#NULL!	2	2	2001	4	1
190	20	1	1	2	6	TAYOLTITA	4	6	0	8000	1	25	0	1	0	89	55	55	1.52	23.8054	13.4	2.696	0	0.991769	0		0	0	0	1	1			#NULL!	#NULL!	#NULL!	#NULL!	#NULL!	#NULL!	#NULL!	#NULL!	#NULL!	#NULL!	#NULL!	2	2	?	1	6
192	18	2	1	2	6	EL REVENTON	4	5	0	1680	4	12	0	1	0	90	61	44.5	1.56	18.2857	13.4	2.151	0	0.765933	0		0	0	0	1	1			#NULL!	#NULL!	#NULL!	#NULL!	#NULL!	#NULL!	#NULL!	#NULL!	#NULL!	#NULL!	#NULL!	2	2	?	1	6
188	26	3	1	2	6	SERVICOY	2	2	1	1440	4	32	3	5	1	103	78	69	1.59	27.2932	13.9	2.217	0	0.796155	1	LIMPIEZA	2	1	1	1	1		7	#NULL!	5	#NULL!	#NULL!	#NULL!	#NULL!	#NULL!	#NULL!	#NULL!	#NULL!	#NULL!	2	2	?	7	6
34	24	3	1	1	1	C. B. MEND	3	2	1	1666.67	6	17	1	2	1	110	55	54.5	1.65	20	12.8	1.725	0	0.545227	1	EMPLEADA	1	0	0	1	1			#NULL!	#NULL!	#NULL!	#NULL!	#NULL!	#NULL!	#NULL!	#NULL!	#NULL!	#NULL!	#NULL!	2	2	2004	0.1	1
194	18	1	1	2	6	EL PUENTE	4	5	0	266.67	2	21	1	2	0	99	70	57.5	1.57	23.3275	11.5	4.573	0	1.52017	0		0	0	0	1	1			#NULL!	#NULL!	#NULL!	#NULL!	#NULL!	#NULL!	#NULL!	#NULL!	#NULL!	#NULL!	#NULL!	2	2	?	2.5	6
153	15	3	1	2	2	C. MORELOS	1	4	0	1000	4	28	0	1	0	126	72	60	1.5	26.7	13.9	3.208	0	1.16565	0		0	0	0	1	1			#NULL!	#NULL!	#NULL!	#NULL!	#NULL!	#NULL!	#NULL!	#NULL!	#NULL!	#NULL!	#NULL!	2	2	?	0.58	5
203	21	1	2	2	7	OCAMPO	1	4	0	1666.66	6	32	2	3	0	98	58	64	1.58	25.6369	11	3.263	0	1.18265	0	AMA DE CASA	0	0	0	1	1			#NULL!	#NULL!	#NULL!	#NULL!	#NULL!	#NULL!	#NULL!	#NULL!	#NULL!	#NULL!	#NULL!	2	2	1977	21	6
253	18	3	2	1	11	COL EL REFUGIO	2	3	0	1400	2	38	1	2	0	120	80	61	1.5	27.1111	12.7	4.1305	0	1.4184	0	AMA DE CASA	0	0	0	1	1			#NULL!	#NULL!	#NULL!	#NULL!	#NULL!	#NULL!	#NULL!	#NULL!	#NULL!	#NULL!	#NULL!	2	2	?	0	1
169	30	3	1		5	C. LAS GAVIOTAS	2	1	0	928.57	7	24	1	2	0	111	69	68	1.55	28.3	12.6	1.66	0	0.506818	1	REP. AUTO PARTES	2	1	1	1	1	AUTOPART	1 MES	1	10	1	5	1	5	1	5	1	1	5	2	2	2000	7	6
41	22	1	1	1	1	STA FE	2	4	0	750	10	25	0	1	0	100	60	74.5	1.65	27.4	11.5	1.282	0	0.248421	0		0	0	0	1	1			#NULL!	#NULL!	#NULL!	#NULL!	#NULL!	#NULL!	#NULL!	#NULL!	#NULL!	#NULL!	#NULL!	2	2	1977	0.5	1
226	23	1	2	1	8	GUERRERO	5	4	1	2285.71	7	28.5	0	1	0	#NULL!	#NULL!	80	1.73	26.7299	11.4	0.955	0	-0.0460439	1	MAESTRA	1	0	0	1	1			#NULL!	#NULL!	#NULL!	#NULL!	#NULL!	#NULL!	#NULL!	#NULL!	#NULL!	#NULL!	#NULL!	2	2	?	14	6
238	37	3	2	1	8	ZONA CEN	3	4	1	1533	3	36	1	2	0	110	60	87	1.67	31.1951	1.95	1.313	0	0.272315	0	AMA DE CASA	0	0	0	1	1			#NULL!	#NULL!	#NULL!	#NULL!	#NULL!	#NULL!	#NULL!	#NULL!	#NULL!	#NULL!	#NULL!	2	2	1993	#NULL!	1
87	17	1	1	2	2	C. MORELOS	1	1	0	2333.3	3	24	1	2	0	92	58	51.3	1.46	24.1	12.1	2.225	0	0.799757	0		0	0	0	1	1			#NULL!	#NULL!	#NULL!	#NULL!	#NULL!	#NULL!	#NULL!	#NULL!	#NULL!	#NULL!	#NULL!	2	2	?	2	5
206	16	1	2	2	7	MEXICO	1	2	0	500	8	19	0	1	0	68	41	45	1.56	18.4911	11.6	4.863	0	1.58166	0	AMA DE CASA	0	0	0	1	1			#NULL!	#NULL!	#NULL!	#NULL!	#NULL!	#NULL!	#NULL!	#NULL!	#NULL!	#NULL!	#NULL!	2	2	?	0.42	2
167	17	3	1		5	C. EL PARAISO	2	4	0	3600	3	28	0	1	0	101	62	49	1.49	22.1	12.4	3.407	0	1.22583	0		0	0	0	1	1			#NULL!	#NULL!	#NULL!	#NULL!	#NULL!	#NULL!	#NULL!	#NULL!	#NULL!	#NULL!	#NULL!	2	2	?	12	1
303	19	1	2	2	12	BARRIO DE SANTIAGO	2	4	0	750	2	16	0	1	0	110	65	60	1.63	22.5827	12.6	2.279	0	0.823737	0	AMA DE CASA	0	0	0	1	1			#NULL!	#NULL!	#NULL!	#NULL!	#NULL!	#NULL!	#NULL!	#NULL!	#NULL!	#NULL!	#NULL!	2	2	2006	0.67	2
38	19	1	1	1	1	C VALLE GPE	2	4	0	800	2	12	0	1	0	105	60	64	1.66	23.2	13.7	2.198	0	0.787548	1		2	1	1	1	1	DULCENCH	0.5	1	10	2	1	3	1	5	5	5	5	1	2	2	?	0.25	1
10	25	1	1	1	1	HUIZACHE	5	4	0	1750	2	22	0	1	0	90	55	55	1.46	25.8	11.6	3.018	0	1.10459	0		0	0	0	1	1			#NULL!	#NULL!	#NULL!	#NULL!	#NULL!	#NULL!	#NULL!	#NULL!	#NULL!	#NULL!	#NULL!	2	2	1987	20	1
115	30	1	1	2	2	C.CALLES	5	3	1	3500	3	18	1	2	0	98	70	65	1.6	25.4	12.6	1.841	0	0.610309	1	AUX. ENFER	1	0	0	1	1		11	#NULL!	11	#NULL!	#NULL!	#NULL!	#NULL!	#NULL!	#NULL!	#NULL!	#NULL!	#NULL!	2	2	1987	15	6
64	20	3	1	1	1	C.ROS DEL TEP	2	5	0	#NULL!	3	33	2	3	0	92	44	72.1	1.64	26.8	13	1.468	0	0.383901	0		0	0	0	1	1			#NULL!	#NULL!	#NULL!	#NULL!	#NULL!	#NULL!	#NULL!	#NULL!	#NULL!	#NULL!	#NULL!	2	2	1977	0.67	1
141	18	3	1	2	2	C. EL BRILLANTE	2	6	0	1600	1	28	0	1	0	124	84	62.8	1.49	28.3	13.7	3.394	0	1.22201	0		0	0	0	1	1			#NULL!	#NULL!	#NULL!	#NULL!	#NULL!	#NULL!	#NULL!	#NULL!	#NULL!	#NULL!	#NULL!	2	2	?	0.58	5
180	18	3	1	2	6	ARROYO DEL ARCO	1	6	0	1333.33	2	27	1	2	0	102	53	72	1.53	30.7574	11.1	8.76	1	2.1702	0		0	0	0	1	1			#NULL!	#NULL!	#NULL!	#NULL!	#NULL!	#NULL!	#NULL!	#NULL!	#NULL!	#NULL!	#NULL!	2	2	?	1	1
223	18	2	2	1	8	FCO. VILLA	2	1	0	1300	4	33	0	1	0	100	60	50	1.48	22.8269	12.9	1.6385	0	0.493781	0	AMA DE CASA	0	0	0	1	1			#NULL!	#NULL!	#NULL!	#NULL!	#NULL!	#NULL!	#NULL!	#NULL!	#NULL!	#NULL!	#NULL!	2	2	1997	10	1
222	18	3	2	2	8	CD. JUAREZ	1	4	0	1066.66	3	37.5	0	1	0	110	70	79	1.54	33.3108	10.9	1.791	0	0.582774	0	AMA DE CASA	0	0	0	1	1			#NULL!	#NULL!	#NULL!	#NULL!	#NULL!	#NULL!	#NULL!	#NULL!	#NULL!	#NULL!	#NULL!	2	2	1967	2	6
13	20	2	1	1	1	FRAC L BUGAM	2	4	0	150	6	24	0	1	0	105	60	47.8	1.58	19.1	11.4	2.598	0	0.954742	0		0	0	0	1	1			#NULL!	#NULL!	#NULL!	#NULL!	#NULL!	#NULL!	#NULL!	#NULL!	#NULL!	#NULL!	#NULL!	2	2	2003	3	1
298	16	3	2	2	12	COL. SN ISIDRO	2	1	0	500	8	29	0	1	0	100	70	52	1.41	26.1556	14.1	3.581	0	1.27564	0	AMA DE CASA	0	0	0	1	1			#NULL!	#NULL!	#NULL!	#NULL!	#NULL!	#NULL!	#NULL!	#NULL!	#NULL!	#NULL!	#NULL!	2	2	?	0.92	6
23	20	1	1	2	1	TUNAL	1	4	0	1680	5	20	0	1	0	110	70	58.9	1.6	23	14.2	1.632	0	0.489806	0		0	0	0	1	1			#NULL!	#NULL!	#NULL!	#NULL!	#NULL!	#NULL!	#NULL!	#NULL!	#NULL!	#NULL!	#NULL!	2	2	?	0.5	6
292	15	3	2	2	10	COL. BARCELONA	1	4	0	1520	5	22	0	1	0	100	60	53.3	1.4	27.1939	11.3	3.015	0	1.1036	0	AMA DE CASA	0	0	0	1	1			#NULL!	#NULL!	#NULL!	#NULL!	#NULL!	#NULL!	#NULL!	#NULL!	#NULL!	#NULL!	#NULL!	2	2	?	1	6
252	33	1	2	2	8	LEON GUZMAN	3	4	0	1000	5	32	3	5	1	110	60	88	1.7	30.4498	12.3	2.083	0	0.733809	0	AMA DE CASA	0	0	0	1	1			#NULL!	#NULL!	#NULL!	#NULL!	#NULL!	#NULL!	#NULL!	#NULL!	#NULL!	#NULL!	#NULL!	2	2	1995	13	2
160	16	1	1	2	2	C. VICENTE GRO	2	1	0	1600	2	24	0	1	0	100	72	61.1	1.5	27.2	12.1	2.04	0	0.71295	0		0	0	0	1	1			#NULL!	#NULL!	#NULL!	#NULL!	#NULL!	#NULL!	#NULL!	#NULL!	#NULL!	#NULL!	#NULL!	2	2	1977	0	5
200	21	1	2	2	7	PEDRICEÑA	2	4	0	571.48	7	22	0	1	0	90	62	68.2	1.66	24.7496	12.6	10.455	1	2.34708	0	AMA DE CASA	0	0	0	1	1			#NULL!	#NULL!	#NULL!	#NULL!	#NULL!	#NULL!	#NULL!	#NULL!	#NULL!	#NULL!	#NULL!	2	2	2001	6	6
220	32	2	2	2	9	EMILIANO ZAPATA	1	1	0	1440	5	16	2	3	0	110	55	57.5	1.6	22.4609	11.4	1.852	0	0.616266	0	AMA DE CASA	0	0	0	1	1			#NULL!	#NULL!	#NULL!	#NULL!	#NULL!	#NULL!	#NULL!	#NULL!	#NULL!	#NULL!	#NULL!	2	2	1987	20	2
187	18	3	1	2	6	EL ARCO	2	5	0	2400	4	34	0	1	0	122	72	72	1.57	29.2101	11.7	2.936	0	1.07705	0		0	0	0	1	1			#NULL!	#NULL!	#NULL!	#NULL!	#NULL!	#NULL!	#NULL!	#NULL!	#NULL!	#NULL!	#NULL!	2	2	2003	4	5
46	27	1	1	1	1	F. MTE BELL	3	2	1	4500	2	32	0	1	0	105	60	60	1.6	23.4	14	1.809	0	0.592774	1	GUARD. IMSS	1	0	0	1	1		7	#NULL!	#NULL!	#NULL!	#NULL!	#NULL!	#NULL!	#NULL!	#NULL!	#NULL!	#NULL!	#NULL!	2	2	2001	0.33	1
288	23	3	2	2	10	LAS MARGARITAS	1	6	0	1000	4	30	2	3	0	100	70	64.6	1.53	27.5962	11	2.256	0	0.813593	0	AMA DE CASA	0	0	0	1	1			#NULL!	#NULL!	#NULL!	#NULL!	#NULL!	#NULL!	#NULL!	#NULL!	#NULL!	#NULL!	#NULL!	2	2	?	2	6
5	34	1	1	1	1	STA. MAR	2	4	0	1000	4	29	2	3	0	115	60	88.5	1.57	35.9	12.4	2.418	0	0.882941	0		0	0	0	1	1			#NULL!	#NULL!	#NULL!	#NULL!	#NULL!	#NULL!	#NULL!	#NULL!	#NULL!	#NULL!	#NULL!	2	2	1977	16	1
170	16	3	1		5	FCO I MADERO	2	1	0	1320	4	23	0	1	0	111	71	64.4	1.59	25.5	13.3	2.92	0	1.07158	0		0	0	0	1	1			#NULL!	#NULL!	#NULL!	#NULL!	#NULL!	#NULL!	#NULL!	#NULL!	#NULL!	#NULL!	#NULL!	2	2	1981	0.75	1
297	32	1	2	2	12	COL.LA CALZADA	3	1	1	2335	4	15	2	4	1	100	70	60	1.56	24.6548	14.7	3.0095	0	1.10177	1	ENFERMERA	2	1	1	1	1		8	#NULL!	#NULL!	#NULL!	#NULL!	#NULL!	#NULL!	#NULL!	#NULL!	#NULL!	#NULL!	#NULL!	2	2	1992	8	6
15	19	1	1	1	1	C. IND LADR	2	4	0	1400	2	34	0	1	0	120	80	84.6	1.6	33	14	2.461	0	0.900568	1	A. CASA	2	1	1	1	1	TINTCAB	21	2	#NULL!	1	1	1	1	3	5	1	1	1	2	2	2004	0	1
32	30	1	1	2	1	NAYAR	1	2	0	800	4	14	2	3	1	110	50	62	1.48	28.3	12.5	2.389	0	0.870875	0		0	0	0	1	1			#NULL!	#NULL!	#NULL!	#NULL!	#NULL!	#NULL!	#NULL!	#NULL!	#NULL!	#NULL!	#NULL!	2	2	1997	10	6
221	30	1	2	1	11	JOSEFA ORTIZ	4	6	1	2000	3	38	2	3	0	110	70	82	1.6	32.0312	12.5	1.946	0	0.665776	1	SECRET	1	0	0	1	1		12	#NULL!	#NULL!	#NULL!	#NULL!	#NULL!	#NULL!	#NULL!	#NULL!	#NULL!	#NULL!	#NULL!	2	2	1977	23	2
161	27	3	1	1	1	C. UNIV	5	3	1	3000	4	36	2	3	0	106	78	81.5	1.59	32.2	12.4	1.902	0	0.642906	1	ADMON-UJED	1	0	0	1	1		6	#NULL!	9	#NULL!	#NULL!	#NULL!	#NULL!	#NULL!	#NULL!	#NULL!	#NULL!	#NULL!	2	2	1989	18	1
258	24	1	2	1	11	COL. 5 DE MAYO	2	1	0	1000	4	12	2	3	0	110	70	104.5	1.6	40.8203	14.1	3.568	0	1.27201	0	AMA DE CASA	0	0	0	1	1			#NULL!	#NULL!	#NULL!	#NULL!	#NULL!	#NULL!	#NULL!	#NULL!	#NULL!	#NULL!	#NULL!	2	2	?	6	1
6	28	2	1	1	1	A. HUM	2	4	0	1000	5	35	0	1	0	110	80	65.3	1.59	25.8	14.2	2.479	0	0.907855	0		0	0	0	1	1			#NULL!	#NULL!	#NULL!	#NULL!	#NULL!	#NULL!	5	#NULL!	#NULL!	#NULL!	#NULL!	2	2	1987	28	1
285	18	1	2	2	9	LAZARO CARDENAS	2	2	0	1600	3	20	1	2	0	100	50	64	1.63	24.0882	13.1	4.127	0	1.41755	0	AMA DE CASA	0	0	0	1	1			#NULL!	#NULL!	#NULL!	#NULL!	#NULL!	#NULL!	#NULL!	#NULL!	#NULL!	#NULL!	#NULL!	2	2	1988	18	2
62	36	1	1	1	1	C. UNIV	2	5	1	1666.67	3	8	1	3	1	108	68	68.5	1.68	24.3	13.7	23.6	1	3.16125	1	EMPLEADA	2	1	1	1	1	DULCENCH	8	1	#NULL!	2	1	1	1	4	5	5	1	1	2	2	1982	24	1
251	17	1	2	1	8	COL. ROBERTO FIERRO	2	1	0	1500	4	37	1	2	0	100	60	113	1.58	45.2652	12.5	1.7095	0	0.536201	0	AMA DE CASA	0	0	0	1	1			#NULL!	#NULL!	#NULL!	#NULL!	#NULL!	#NULL!	#NULL!	#NULL!	#NULL!	#NULL!	#NULL!	2	2	1961	17	1
176	20	2	1		5	C. MIGUEL MEZA	3	2	0	1257.14	7	35	0	1	0	98	56	71.9	1.66	26.1	13.4	3.186	0	1.15877	1	DESPACHADORA	2	1	1	1	1	GASOLIN	3 MESES	1	8	2	1	1	5	#NULL!	1	1	1	1	2	2	2001	6	1
105	21	1	1	2	1	NAYAR	2	4	0	1000	2	19	0	3	2	92	66	61.4	1.64	22.8	12.8	2.403	0	0.876718	0		0	0	0	1	1			#NULL!	#NULL!	#NULL!	#NULL!	#NULL!	#NULL!	#NULL!	#NULL!	#NULL!	#NULL!	#NULL!	2	2	2006	1	1
157	22	1	1	2	4	EL MEZQUITAL	2	1	0	500	3	16	2	3	0	94	64	68	1.59	26.9	13.1	2.03	0	0.708036	0		0	0	0	1	1			#NULL!	#NULL!	#NULL!	#NULL!	#NULL!	#NULL!	#NULL!	#NULL!	#NULL!	#NULL!	#NULL!	2	2	2001	4	1
43	22	3	1	1	1	C. L ECHEV	2	4	0	960	5	21	2	3	0	95	70	66	1.61	25.5	11.7	1.786	0	0.579978	0		0	0	0	1	1			#NULL!	#NULL!	#NULL!	#NULL!	#NULL!	#NULL!	#NULL!	#NULL!	#NULL!	#NULL!	#NULL!	2	2	1987	0.08	1
100	20	3	1	1	3	CARRILLO PTO	3	2	0	1600	7	20	0	2	2	95	55	70	1.53	29.9	13.7	1.778	0	0.575489	0		0	0	0	1	1			#NULL!	#NULL!	#NULL!	#NULL!	#NULL!	#NULL!	#NULL!	#NULL!	#NULL!	#NULL!	#NULL!	2	2	1980	2	1
56	28	1	1	1	1	C.GOB	1	5	0	1000	3	16	1	2	0	105	60	68	1.63	25.6	10.2	2.903	0	1.06574	0		0	0	0	1	1			#NULL!	#NULL!	#NULL!	#NULL!	#NULL!	#NULL!	#NULL!	#NULL!	#NULL!	#NULL!	#NULL!	2	2	2003	3	1
11	29	1	1	2	1	NAYAR	2	4	0	2514.3	7	24	0	2	1	115	65	78.6	1.54	33.1	12.4	2.774	0	1.02029	0		0	0	0	1	1			#NULL!	#NULL!	#NULL!	#NULL!	#NULL!	#NULL!	#NULL!	#NULL!	#NULL!	#NULL!	#NULL!	2	2	1960	29	6
128	23	1	1	2	4	C. PORF DIAZ	2	3	1	1500	2	20	0	1	0	92	70	65.3	1.6	25.5	12.8	3.897	0	1.36021	1	INTEDENCIA	2	1	1	1	1		4	#NULL!	8	#NULL!	#NULL!	#NULL!	#NULL!	#NULL!	#NULL!	#NULL!	#NULL!	#NULL!	2	2	1989	0.58	2
143	18	2	1	2	2	C. VICENTE GRO	2	4	0	500	5	14	0	1	0	112	70	51.3	1.51	22.5	12.2	2.643	0	0.971915	0		0	0	0	1	1			#NULL!	#NULL!	#NULL!	#NULL!	#NULL!	#NULL!	#NULL!	#NULL!	#NULL!	#NULL!	#NULL!	2	2	2001	4	5
145	18	1	1	2	2	C. OBREGON	4	2	0	500	5	24	0	1	0	98	60	66.2	1.7	22.9	14	1.987	0	0.686626	0		0	0	0	1	1			#NULL!	#NULL!	#NULL!	#NULL!	#NULL!	#NULL!	#NULL!	#NULL!	#NULL!	#NULL!	#NULL!	2	2	1989	18	6
183	22	2	1	2	6	STA RITA	4	5	1	2400	4	23	0	3	2	88	56	55.5	1.57	22.5161	11.8	8.748	1	2.16883	1	LAB.MINERIA	2	1	1	1	1	LABMIN	3	1	10	1	3	3	1	1	3	1	1	1	1	1	?	1	7
82	19	2	1	1	1	F. ACER	2	4	1	1357.14	7	28	0	1	0	110	70	59	1.63	22.2	12.8	2.397	0	0.874218	1	EMPLEADA	1	0	0	1	1		4 MESES	1	7	#NULL!	#NULL!	#NULL!	#NULL!	#NULL!	#NULL!	#NULL!	#NULL!	#NULL!	2	2	2000	1	1
229	18	2	2	1	8	GENARO VAZQUEZ	1	1	0	166.66	9	37.5	0	1	0	120	80	91	1.56	37.3932	13.4	1.9465	0	0.666033	0	AMA DE CASA	0	0	0	1	1			#NULL!	#NULL!	#NULL!	#NULL!	#NULL!	#NULL!	#NULL!	#NULL!	#NULL!	#NULL!	#NULL!	2	2	?	1	1
209	19	3	2	1	8	LAS ISABELES	1	1	0	600	4	32	2	3	0	85	55	52	1.49	23.4224	11.5	4.213	0	1.43817	0	AMA DE CASA	0	0	0	1	1			#NULL!	#NULL!	#NULL!	#NULL!	#NULL!	#NULL!	#NULL!	#NULL!	#NULL!	#NULL!	#NULL!	2	2	1987	13	6
18	22	1	1	2	1	NAYAR	4	1	0	2000	4	22	0	1	0	110	50	59	1.56	24.2	11.4	1.26	0	0.231112	0		0	0	0	1	1			#NULL!	#NULL!	#NULL!	#NULL!	#NULL!	#NULL!	#NULL!	#NULL!	#NULL!	#NULL!	#NULL!	2	2	2005	1	1
2	36	1	1	2	1	NAYAR	2	2	0	500	4	20	2	5	2	100	60	66.5	1.48	30.4	12.4	2.755	0	1.01342	1	TRAT PLAC RADIO	2	1	1	1	1	PLAC RADIOG	2	1	8	1	1	1	5	5	4	1	5	1	2	2	?	9	6
92	34	1	1	2	2	ZONA CEN	5	1	1	10000	2	28	0	1	0	112	68	87.4	1.76	28.2	13.5	2.443	0	0.893227	1	MEDICO	1	0	0	1	1		6	2	8	#NULL!	#NULL!	#NULL!	#NULL!	#NULL!	#NULL!	#NULL!	#NULL!	#NULL!	2	2	?	0.5	1
27	17	1	1	2	1	NAYAR	1	4	0	800	7	32	0	1	0	100	60	58.9	1.63	22.2	14.1	19.295	1	2.95985	0		0	0	0	1	1			#NULL!	#NULL!	#NULL!	#NULL!	#NULL!	#NULL!	#NULL!	#NULL!	#NULL!	#NULL!	#NULL!	2	2	1992	17	6
83	18	2	1	1	1	F. ACER	2	4	1	1125	8	26	0	1	0	98	68	57.5	1.62	21.9	13.3	3.728	0	1.31587	0		0	0	0	1	1			#NULL!	#NULL!	#NULL!	#NULL!	#NULL!	#NULL!	#NULL!	#NULL!	#NULL!	#NULL!	#NULL!	2	2	?	1	1
212	16	3	2	2	9	VICENTE GUERRERO	2	4	0	900	4	24	0	1	0	110	60	87.3	1.6	34.1016	11	1.085	0	0.08158	0	AMA DE CASA	0	0	0	1	1			#NULL!	#NULL!	#NULL!	#NULL!	#NULL!	#NULL!	#NULL!	#NULL!	#NULL!	#NULL!	#NULL!	2	2	?	0.17	6
207	18	3	2	2	7	LUIS DONALDO COLOSIO	2	1	0	1333.33	3	12	1	2	0	90	48	45.5	1.54	19.1854	13	2.926	0	1.07364	0	AMA DE CASA	0	0	0	1	1		1 MES	#NULL!	#NULL!	#NULL!	#NULL!	#NULL!	#NULL!	#NULL!	#NULL!	#NULL!	1	1	2	2	2000	2	6
111	16	3	1	1	1	C. J. GPE RDZ	2	6	0	2166.67	5	23	0	1	0	104	54	63.8	1.54	26.9	#NULL!	2.403	0	0.876718	0		0	0	0	1	1			#NULL!	#NULL!	#NULL!	#NULL!	#NULL!	#NULL!	#NULL!	#NULL!	#NULL!	#NULL!	#NULL!	2	2	1987	0.25	1
12	25	1	1	1	1	VALLE SUR	5	2	1	2000	4	32	0	1	0	120	70	73	1.67	26.2	12.6	0.973	0	-0.0273712	1	ADMON	1	0	0	1	1	MATCONST	1.1	#NULL!	8	#NULL!	#NULL!	#NULL!	#NULL!	#NULL!	#NULL!	#NULL!	#NULL!	#NULL!	2	2	1982	1	1
81	18	1	1	1	1	C.E. ZAPATA	2	4	0	1333.3	3	12	0	2	1	100	50	61.8	1.54	26.1	14.2	1.575	0	0.454255	1	REP. AUTO	2	1	1	1	1	REPAUTO	2	1	9	2	1	1	1	1	5	1	1	1	2	2	1999	11	1
249	32	3	2	1	8	COL. LA RINCONADA	2	1	0	600	4	12	2	3	0	95	65	64.3	1.6	25.1172	11.7	2.9015	0	1.06523	0	AMA DE CASA	0	0	0	1	1			#NULL!	#NULL!	#NULL!	#NULL!	#NULL!	#NULL!	#NULL!	#NULL!	#NULL!	#NULL!	#NULL!	2	2	2006	1.5	2
[truncated: 91 more columns]
